# Supplementary material for: mTORC1 and PKB/Akt control the muscle response to denervation by regulating autophagy and HDAC4
Source: Nat Commun. 2019 Jul 18;10:3187. doi: 10.1038/s41467-019-11227-4 (PMC6639401; doi:10.1038/s41467-019-11227-4)
Supplement: Supplementary file 3 — Source Data [file 41467_2019_11227_MOESM3_ESM.xlsx]

## Sheet: Figure 1
Figure 1a
Supplementary Table1
Analysis	Genotype	Muscle	Value	Average	sem	ttest
mTORP/mTOR 14hr	Ctrl	Inn	0.423654	1	0.531937	0.557592
mTORP/mTOR 14hr	Ctrl	Inn	0.67872
mTORP/mTOR 14hr	Ctrl	Inn	0.318056
mTORP/mTOR 14hr	Ctrl	Inn	2.57957
mTORP/mTOR 14hr	Ctrl	Den	0.113275	0.616228	0.315059
mTORP/mTOR 14hr	Ctrl	Den	0.168077
mTORP/mTOR 14hr	Ctrl	Den	0.71426
mTORP/mTOR 14hr	Ctrl	Den	1.4693
Analysis	Genotype	Muscle	Value	Average	sem	ttest
mTORP/actinin 14hr	Ctrl	Inn	0.250312	1	0.642911	0.999637
mTORP/actinin 14hr	Ctrl	Inn	0.316786
mTORP/actinin 14hr	Ctrl	Inn	0.511337
mTORP/actinin 14hr	Ctrl	Inn	2.92156
mTORP/actinin 14hr	Ctrl	Den	0.188303	1.00043	0.62455
mTORP/actinin 14hr	Ctrl	Den	0.394867
mTORP/actinin 14hr	Ctrl	Den	0.558267
mTORP/actinin 14hr	Ctrl	Den	2.86026
Analysis	Genotype	Muscle	Value	Average	sem	ttest
mTOR/actinin 14hr	Ctrl	Inn	0.62229	1	0.276732	0.133299
mTOR/actinin 14hr	Ctrl	Inn	0.491583
mTOR/actinin 14hr	Ctrl	Inn	1.69327
mTOR/actinin 14hr	Ctrl	Inn	1.19286
mTOR/actinin 14hr	Ctrl	Den	1.75082	1.77467	0.350167
mTOR/actinin 14hr	Ctrl	Den	2.47437
mTOR/actinin 14hr	Ctrl	Den	0.823203
mTOR/actinin 14hr	Ctrl	Den	2.0503
Analysis	Genotype	Muscle	Value	Average	sem	ttest
S6P235/S6 14hr	Ctrl	Inn	0.537503	1	0.249989	0.956239
S6P235/S6 14hr	Ctrl	Inn	1.63011
S6P235/S6 14hr	Ctrl	Inn	0.666249
S6P235/S6 14hr	Ctrl	Inn	1.16614
S6P235/S6 14hr	Ctrl	Den	0.784834	0.983199	0.15414
S6P235/S6 14hr	Ctrl	Den	0.823836
S6P235/S6 14hr	Ctrl	Den	1.44169
S6P235/S6 14hr	Ctrl	Den	0.882441
Analysis	Genotype	Muscle	Value	Average	sem	ttest
S6P235/Actinin 14hr	Ctrl	Inn	0.491535	1	0.327247	0.73935
S6P235/Actinin 14hr	Ctrl	Inn	1.19336
S6P235/Actinin 14hr	Ctrl	Inn	0.472164
S6P235/Actinin 14hr	Ctrl	Inn	1.84294
S6P235/Actinin 14hr	Ctrl	Den	0.537526	0.865971	0.201984
S6P235/Actinin 14hr	Ctrl	Den	0.561972
S6P235/Actinin 14hr	Ctrl	Den	0.970903
S6P235/Actinin 14hr	Ctrl	Den	1.39348
Analysis	Genotype	Muscle	Value	Average	sem	ttest
S6/Actinin 14hr	Ctrl	Inn	0.929437	1	0.207415	0.803376
S6/Actinin 14hr	Ctrl	Inn	0.744047
S6/Actinin 14hr	Ctrl	Inn	0.720283
S6/Actinin 14hr	Ctrl	Inn	1.60623
S6/Actinin 14hr	Ctrl	Den	0.696094	0.919703	0.22843
S6/Actinin 14hr	Ctrl	Den	0.693299
S6/Actinin 14hr	Ctrl	Den	0.684465
S6/Actinin 14hr	Ctrl	Den	1.60495
Analysis	Genotype	Muscle	Value	Average	sem	ttest
4EBP1 β/α 14hr	Ctrl	Inn	1.00327	1	0.0728379	0.466069
4EBP1 β/α 14hr	Ctrl	Inn	0.800347
4EBP1 β/α 14hr	Ctrl	Inn	1.14567
4EBP1 β/α 14hr	Ctrl	Inn	1.05071
4EBP1 β/α 14hr	Ctrl	Den	0.91528	1.07427	0.0616789
4EBP1 β/α 14hr	Ctrl	Den	1.04055
4EBP1 β/α 14hr	Ctrl	Den	1.15231
4EBP1 β/α 14hr	Ctrl	Den	1.18892
Analysis	Genotype	Muscle	Value	Average	sem	ttest
mTORP/mTOR 1d	Ctrl	Inn	1.33856	1	0.150087	0.0452094
mTORP/mTOR 1d	Ctrl	Inn	1.14884
mTORP/mTOR 1d	Ctrl	Inn	0.670417
mTORP/mTOR 1d	Ctrl	Inn	0.842176
mTORP/mTOR 1d	Ctrl	Den	1.69497	1.5117	0.136618
mTORP/mTOR 1d	Ctrl	Den	1.7957
mTORP/mTOR 1d	Ctrl	Den	1.26123
mTORP/mTOR 1d	Ctrl	Den	1.29492
Analysis	Genotype	Muscle	Value	Average	sem	ttest
mTORP/Actinin 1d	Ctrl	Inn	1.08533	1	0.0346967	0.0024833
mTORP/Actinin 1d	Ctrl	Inn	0.951412
mTORP/Actinin 1d	Ctrl	Inn	1.02706
mTORP/Actinin 1d	Ctrl	Inn	0.936193
mTORP/Actinin 1d	Ctrl	Den	1.30519	1.54132	0.102841
mTORP/Actinin 1d	Ctrl	Den	1.6084
mTORP/Actinin 1d	Ctrl	Den	1.46401
mTORP/Actinin 1d	Ctrl	Den	1.78766
Analysis	Genotype	Muscle	Value	Average	sem	ttest
mTOR/Actinin 1d	Ctrl	Inn	0.757319	1	0.157408	0.933449
mTOR/Actinin 1d	Ctrl	Inn	0.773504
mTOR/Actinin 1d	Ctrl	Inn	1.43089
mTOR/Actinin 1d	Ctrl	Inn	1.03829
mTOR/Actinin 1d	Ctrl	Den	0.719231	0.982361	0.127523
mTOR/Actinin 1d	Ctrl	Den	0.836593
mTOR/Actinin 1d	Ctrl	Den	1.08419
mTOR/Actinin 1d	Ctrl	Den	1.28943
Analysis	Genotype	Muscle	Value	Average	sem	ttest
S6P235/S6 1d	Ctrl	Inn	1.22168	1	0.128932	0.00116286
S6P235/S6 1d	Ctrl	Inn	1.22425
S6P235/S6 1d	Ctrl	Inn	0.75933
S6P235/S6 1d	Ctrl	Inn	0.794741
S6P235/S6 1d	Ctrl	Den	2.53201	2.44554	0.213843
S6P235/S6 1d	Ctrl	Den	2.92878
S6P235/S6 1d	Ctrl	Den	1.891
S6P235/S6 1d	Ctrl	Den	2.43038
Analysis	Genotype	Muscle	Value	Average	sem	ttest
S6P235/Actinin 1d	Ctrl	Inn	1.4328	1	0.179064	0.0131058
S6P235/Actinin 1d	Ctrl	Inn	1.1546
S6P235/Actinin 1d	Ctrl	Inn	0.683573
S6P235/Actinin 1d	Ctrl	Inn	0.729029
S6P235/Actinin 1d	Ctrl	Den	2.37101	2.06279	0.247146
S6P235/Actinin 1d	Ctrl	Den	2.17544
S6P235/Actinin 1d	Ctrl	Den	1.33432
S6P235/Actinin 1d	Ctrl	Den	2.37038
Analysis	Genotype	Muscle	Value	Average	sem	ttest
S6/Actinin 1d	Ctrl	Inn	1.19264	1	0.0648368	0.174387
S6/Actinin 1d	Ctrl	Inn	0.959065
S6/Actinin 1d	Ctrl	Inn	0.915459
S6/Actinin 1d	Ctrl	Inn	0.932833
S6/Actinin 1d	Ctrl	Den	0.952257	0.854239	0.0689189
S6/Actinin 1d	Ctrl	Den	0.755342
S6/Actinin 1d	Ctrl	Den	0.717549
S6/Actinin 1d	Ctrl	Den	0.991809
Analysis	Genotype	Muscle	Value	Average	sem	ttest
4EBP1 β/α 1d	Ctrl	Inn	1.30066	1	0.10742	0.95421
4EBP1 β/α 1d	Ctrl	Inn	0.833571
4EBP1 β/α 1d	Ctrl	Inn	0.857498
4EBP1 β/α 1d	Ctrl	Inn	1.00827
4EBP1 β/α 1d	Ctrl	Den	1.1755	1.0074	0.0612777
4EBP1 β/α 1d	Ctrl	Den	0.989273
4EBP1 β/α 1d	Ctrl	Den	0.881294
4EBP1 β/α 1d	Ctrl	Den	0.983541
Analysis	Genotype	Muscle	Value	Average	sem	ttest
mTORP/mTOR 3d	Ctrl	Inn	0.953304	1	0.0306607	0.214105
mTORP/mTOR 3d	Ctrl	Inn	1.05777
mTORP/mTOR 3d	Ctrl	Inn	0.988926
mTORP/mTOR 3d	Ctrl	Den	1.54295	1.89931	0.608716
mTORP/mTOR 3d	Ctrl	Den	1.06934
mTORP/mTOR 3d	Ctrl	Den	3.08564
Analysis	Genotype	Muscle	Value	Average	sem	ttest
mTORP/Actinin 3d	Ctrl	Inn	1.311	1	0.163368	0.0333049
mTORP/Actinin 3d	Ctrl	Inn	0.931274
mTORP/Actinin 3d	Ctrl	Inn	0.757731
mTORP/Actinin 3d	Ctrl	Den	3.08068	3.12572	0.646636
mTORP/Actinin 3d	Ctrl	Den	2.02892
mTORP/Actinin 3d	Ctrl	Den	4.26757
Analysis	Genotype	Muscle	Value	Average	sem	ttest
mTOR/Actinin 3d	Ctrl	Inn	1.36527	1	0.185545	0.0478563
mTOR/Actinin 3d	Ctrl	Inn	0.874049
mTOR/Actinin 3d	Ctrl	Inn	0.760678
mTOR/Actinin 3d	Ctrl	Den	1.98218	1.74629	0.188776
mTOR/Actinin 3d	Ctrl	Den	1.88363
mTOR/Actinin 3d	Ctrl	Den	1.37305
Analysis	Genotype	Muscle	Value	Average	sem	ttest
S6P235/S6 3d	Ctrl	Inn	0.760146	1	0.13007	0.00232626
S6P235/S6 3d	Ctrl	Inn	1.03271
S6P235/S6 3d	Ctrl	Inn	1.20715
S6P235/S6 3d	Ctrl	Den	4.16051	4.85846	0.544707
S6P235/S6 3d	Ctrl	Den	4.48302
S6P235/S6 3d	Ctrl	Den	5.93184
Analysis	Genotype	Muscle	Value	Average	sem	ttest
S6P235/Actinin 3d	Ctrl	Inn	0.82048	1	0.0957988	0.00667715
S6P235/Actinin 3d	Ctrl	Inn	1.03178
S6P235/Actinin 3d	Ctrl	Inn	1.14774
S6P235/Actinin 3d	Ctrl	Den	5.18783	4.21637	0.61537
S6P235/Actinin 3d	Ctrl	Den	4.38504
S6P235/Actinin 3d	Ctrl	Den	3.07624
Analysis	Genotype	Muscle	Value	Average	sem	ttest
S6/Actinin 3d	Ctrl	Inn	1.06895	1	0.0371368	0.682069
S6/Actinin 3d	Ctrl	Inn	0.989449
S6/Actinin 3d	Ctrl	Inn	0.941605
S6/Actinin 3d	Ctrl	Den	1.23488	0.905721	0.210585
S6/Actinin 3d	Ctrl	Den	0.968697
S6/Actinin 3d	Ctrl	Den	0.513589
Analysis	Genotype	Muscle	Value	Average	sem	ttest
4EBP1 β/α 3d	Ctrl	Inn	0.879282	1	0.0899621	0.0482871
4EBP1 β/α 3d	Ctrl	Inn	0.944817
4EBP1 β/α 3d	Ctrl	Inn	1.1759
4EBP1 β/α 3d	Ctrl	Den	1.29631	1.41591	0.117491
4EBP1 β/α 3d	Ctrl	Den	1.30053
4EBP1 β/α 3d	Ctrl	Den	1.65087
Analysis	Genotype	Muscle	Value	Average	sem	ttest
mTORP/mTOR 7d	Ctrl	Inn	1.40279	1	0.27976	0.420131
mTORP/mTOR 7d	Ctrl	Inn	0.462276
mTORP/mTOR 7d	Ctrl	Inn	1.13493
mTORP/mTOR 7d	Ctrl	Den	1.18894	1.46177	0.431723
mTORP/mTOR 7d	Ctrl	Den	0.888737
mTORP/mTOR 7d	Ctrl	Den	2.30764
Analysis	Genotype	Muscle	Value	Average	sem	ttest
mTORP/Actinin 7d	Ctrl	Inn	1.35671	1	0.220441	0.00694873
mTORP/Actinin 7d	Ctrl	Inn	0.597255
mTORP/Actinin 7d	Ctrl	Inn	1.04603
mTORP/Actinin 7d	Ctrl	Den	3.79246	3.94975	0.53387
mTORP/Actinin 7d	Ctrl	Den	3.11379
mTORP/Actinin 7d	Ctrl	Den	4.94299
Analysis	Genotype	Muscle	Value	Average	sem	ttest
mTOR/Actinin 7d	Ctrl	Inn	0.912173	1	0.109973	0.0116419
mTOR/Actinin 7d	Ctrl	Inn	1.21855
mTOR/Actinin 7d	Ctrl	Inn	0.86928
mTOR/Actinin 7d	Ctrl	Den	3.00846	2.77772	0.388255
mTOR/Actinin 7d	Ctrl	Den	3.30445
mTOR/Actinin 7d	Ctrl	Den	2.02025
Analysis	Genotype	Muscle	Value	Average	sem	ttest
S6P235/S6 7d	Ctrl	Inn	0.99725	1	0.0504402	0.0658791
S6P235/S6 7d	Ctrl	Inn	0.914042
S6P235/S6 7d	Ctrl	Inn	1.08871
S6P235/S6 7d	Ctrl	Den	2.49418	1.87092	0.34294
S6P235/S6 7d	Ctrl	Den	1.31133
S6P235/S6 7d	Ctrl	Den	1.80724
Analysis	Genotype	Muscle	Value	Average	sem	ttest
S6P235/Actinin 7d	Ctrl	Inn	1.21577	1	0.112502	0.0125455
S6P235/Actinin 7d	Ctrl	Inn	0.947366
S6P235/Actinin 7d	Ctrl	Inn	0.836865
S6P235/Actinin 7d	Ctrl	Den	5.48978	4.10504	0.71158
S6P235/Actinin 7d	Ctrl	Den	3.12822
S6P235/Actinin 7d	Ctrl	Den	3.69713
Analysis	Genotype	Muscle	Value	Average	sem	ttest
S6/Actinin 7d	Ctrl	Inn	1.20934	1	0.129755	0.0018223
S6/Actinin 7d	Ctrl	Inn	1.02814
S6/Actinin 7d	Ctrl	Inn	0.762512
S6/Actinin 7d	Ctrl	Den	2.18338	2.19303	0.0974231
S6/Actinin 7d	Ctrl	Den	2.36639
S6/Actinin 7d	Ctrl	Den	2.02932
Analysis	Genotype	Muscle	Value	Average	sem	ttest
4EBP1 β/α 7d	Ctrl	Inn	0.969518	1	0.236581	0.0230828
4EBP1 β/α 7d	Ctrl	Inn	0.606322
4EBP1 β/α 7d	Ctrl	Inn	1.42416
4EBP1 β/α 7d	Ctrl	Den	1.97461	1.88435	0.0700755
4EBP1 β/α 7d	Ctrl	Den	1.93206
4EBP1 β/α 7d	Ctrl	Den	1.74636
Analysis	Genotype	Muscle	Value	Average	sem	ttest
mTORP/mTOR 14d	Ctrl	Inn	0.523601	1	0.321493	0.141407
mTORP/mTOR 14d	Ctrl	Inn	0.864225
mTORP/mTOR 14d	Ctrl	Inn	1.61217
mTORP/mTOR 14d	Ctrl	Den	1.03682	2.41872	0.705964
mTORP/mTOR 14d	Ctrl	Den	2.85885
mTORP/mTOR 14d	Ctrl	Den	3.3605
Analysis	Genotype	Muscle	Value	Average	sem	ttest
mTORP/Actinin 14d	Ctrl	Inn	0.626889	1	0.252876	0.0186339
mTORP/Actinin 14d	Ctrl	Inn	0.890869
mTORP/Actinin 14d	Ctrl	Inn	1.48224
mTORP/Actinin 14d	Ctrl	Den	3.37443	5.80262	1.22852
mTORP/Actinin 14d	Ctrl	Den	6.69166
mTORP/Actinin 14d	Ctrl	Den	7.34178
Analysis	Genotype	Muscle	Value	Average	sem	ttest
mTOR/Actinin 14d	Ctrl	Inn	1.14116	1	0.0769497	0.0108398
mTOR/Actinin 14d	Ctrl	Inn	0.982523
mTOR/Actinin 14d	Ctrl	Inn	0.87632
mTOR/Actinin 14d	Ctrl	Den	3.10207	2.4718	0.318042
mTOR/Actinin 14d	Ctrl	Den	2.23099
mTOR/Actinin 14d	Ctrl	Den	2.08235
Analysis	Genotype	Muscle	Value	Average	sem	ttest
S6P235/S6 14d	Ctrl	Inn	1.3298	1	0.179247	0.0283374
S6P235/S6 14d	Ctrl	Inn	0.956803
S6P235/S6 14d	Ctrl	Inn	0.713396
S6P235/S6 14d	Ctrl	Den	2.36923	1.98813	0.233285
S6P235/S6 14d	Ctrl	Den	2.0307
S6P235/S6 14d	Ctrl	Den	1.56448
Analysis	Genotype	Muscle	Value	Average	sem	ttest
S6P235/Actinin 14d	Ctrl	Inn	0.771927	1	0.200813	0.00595748
S6P235/Actinin 14d	Ctrl	Inn	1.40033
S6P235/Actinin 14d	Ctrl	Inn	0.827742
S6P235/Actinin 14d	Ctrl	Den	12.9202	9.91587	1.66006
S6P235/Actinin 14d	Ctrl	Den	9.63764
S6P235/Actinin 14d	Ctrl	Den	7.18979
Analysis	Genotype	Muscle	Value	Average	sem	ttest
S6/Actinin 14d	Ctrl	Inn	0.543469	1	0.242535	0.000476101
S6/Actinin 14d	Ctrl	Inn	1.37023
S6/Actinin 14d	Ctrl	Inn	1.0863
S6/Actinin 14d	Ctrl	Den	5.1056	4.61719	0.247562
S6/Actinin 14d	Ctrl	Den	4.44336
S6/Actinin 14d	Ctrl	Den	4.30262
Analysis	Genotype	Muscle	Value	Average	sem	ttest
4EBP1 β/α 14d	Ctrl	Inn	1.50308	1	0.278808	0.0469115
4EBP1 β/α 14d	Ctrl	Inn	0.956756
4EBP1 β/α 14d	Ctrl	Inn	0.540166
4EBP1 β/α 14d	Ctrl	Den	1.72644	2.00776	0.21969
4EBP1 β/α 14d	Ctrl	Den	2.44071
4EBP1 β/α 14d	Ctrl	Den	1.85614
Analysis	Genotype	Muscle	Value	Average	sem	ANOVA
mTORP/mTOR 28d	Ctrl	Inn	1.32273	1	0.195612	Interaction	0.9499
mTORP/mTOR 28d	Ctrl	Inn	1.03014			Denervation effect	0.7166
mTORP/mTOR 28d	Ctrl	Inn	0.647125			Genotype effect	0.0182
mTORP/mTOR 28d	Ctrl	Den	1.17073	0.912624	0.138599
mTORP/mTOR 28d	Ctrl	Den	0.87111
mTORP/mTOR 28d	Ctrl	Den	0.696029
mTORP/mTOR 28d	TSCmKO	Inn	1.83644	1.84874	0.115657
mTORP/mTOR 28d	TSCmKO	Inn	1.65486
mTORP/mTOR 28d	TSCmKO	Inn	2.05494
mTORP/mTOR 28d	TSCmKO	Den	1.10627	1.72493	0.494386
mTORP/mTOR 28d	TSCmKO	Den	2.70224
mTORP/mTOR 28d	TSCmKO	Den	1.36629
Analysis	Genotype	Muscle	Value	Average	sem	ANOVA
mTORP/Actinin 28d	Ctrl	Inn	1.1057	1	0.0721976	Interaction	0.7814
mTORP/Actinin 28d	Ctrl	Inn	1.03234			Denervation effect	0.0015
mTORP/Actinin 28d	Ctrl	Inn	0.861956			Genotype effect	0.0081
mTORP/Actinin 28d	Ctrl	Den	4.24911	2.98718	0.652388
mTORP/Actinin 28d	Ctrl	Den	2.64339
mTORP/Actinin 28d	Ctrl	Den	2.06903
mTORP/Actinin 28d	TSCmKO	Inn	1.35345	2.44425	0.560222
mTORP/Actinin 28d	TSCmKO	Inn	3.21136
mTORP/Actinin 28d	TSCmKO	Inn	2.76796
mTORP/Actinin 28d	TSCmKO	Den	4.2884	4.68964	0.253603
mTORP/Actinin 28d	TSCmKO	Den	4.62156
mTORP/Actinin 28d	TSCmKO	Den	5.15895
Analysis	Genotype	Muscle	Value	Average	sem	ANOVA
mTOR/Actinin 28d	Ctrl	Inn	0.791086	1	0.137953	Interaction	0.6614
mTOR/Actinin 28d	Ctrl	Inn	0.948382			Denervation effect	0.0014
mTOR/Actinin 28d	Ctrl	Inn	1.26053			Genotype effect	0.8209
mTOR/Actinin 28d	Ctrl	Den	3.43477	3.0399	0.198158
mTOR/Actinin 28d	Ctrl	Den	2.87174
mTOR/Actinin 28d	Ctrl	Den	2.81318
mTOR/Actinin 28d	TSCmKO	Inn	0.697465	1.26956	0.328815
mTOR/Actinin 28d	TSCmKO	Inn	1.83648
mTOR/Actinin 28d	TSCmKO	Inn	1.27473
mTOR/Actinin 28d	TSCmKO	Den	3.66853	2.95347	0.668035
mTOR/Actinin 28d	TSCmKO	Den	1.61853
mTOR/Actinin 28d	TSCmKO	Den	3.57336
Analysis	Genotype	Muscle	Value	Average	sem	ANOVA
S6P235/S6 28d	Ctrl	Inn	0.673135	1	0.164314	Interaction	0.1258
S6P235/S6 28d	Ctrl	Inn	1.134			Denervation effect	0.0708
S6P235/S6 28d	Ctrl	Inn	1.19287			Genotype effect	0.0581
S6P235/S6 28d	Ctrl	Den	2.15813	2.67756	0.542483
S6P235/S6 28d	Ctrl	Den	2.11235
S6P235/S6 28d	Ctrl	Den	3.76221
S6P235/S6 28d	TSCmKO	Inn	3.12345	2.73401	0.236016
S6P235/S6 28d	TSCmKO	Inn	2.30829
S6P235/S6 28d	TSCmKO	Inn	2.7703
S6P235/S6 28d	TSCmKO	Den	1.85608	2.89926	0.637258
S6P235/S6 28d	TSCmKO	Den	4.05498
S6P235/S6 28d	TSCmKO	Den	2.78672
Analysis	Genotype	Muscle	Value	Average	sem	ANOVA
S6P235/Actinin 28d	Ctrl	Inn	0.502699	1	0.249021	Interaction	0.0085
S6P235/Actinin 28d	Ctrl	Inn	1.27216			Denervation effect	0.0047
S6P235/Actinin 28d	Ctrl	Inn	1.22514			Genotype effect	<0,0001
S6P235/Actinin 28d	Ctrl	Den	4.20867	4.57356	0.305323
S6P235/Actinin 28d	Ctrl	Den	4.33196
S6P235/Actinin 28d	Ctrl	Den	5.18004
S6P235/Actinin 28d	TSCmKO	Inn	5.84837	6.47093	0.381644
S6P235/Actinin 28d	TSCmKO	Inn	6.39976
S6P235/Actinin 28d	TSCmKO	Inn	7.16466
S6P235/Actinin 28d	TSCmKO	Den	5.07533	6.67362	0.803362
S6P235/Actinin 28d	TSCmKO	Den	7.33036
S6P235/Actinin 28d	TSCmKO	Den	7.61517
Analysis	Genotype	Muscle	Value	Average	sem	ANOVA
S6/Actinin 28d	Ctrl	Inn	0.773703	1	0.116645	Interaction	0.1266
S6/Actinin 28d	Ctrl	Inn	1.16225			Denervation effect	0.1153
S6/Actinin 28d	Ctrl	Inn	1.06405			Genotype effect	0.0024
S6/Actinin 28d	Ctrl	Den	2.02039	1.85717	0.217447
S6/Actinin 28d	Ctrl	Den	2.12465
S6/Actinin 28d	Ctrl	Den	1.42646
S6/Actinin 28d	TSCmKO	Inn	1.93985	2.49721	0.284194
S6/Actinin 28d	TSCmKO	Inn	2.87238
S6/Actinin 28d	TSCmKO	Inn	2.6794
S6/Actinin 28d	TSCmKO	Den	2.83293	2.5123	0.31972
S6/Actinin 28d	TSCmKO	Den	1.87286
S6/Actinin 28d	TSCmKO	Den	2.83109
Analysis	Genotype	Muscle	Value	Average	sem	ANOVA
4EBP1 β/α 28d	Ctrl	Inn	1.06726	1	0.0950733	Interaction	0.5024
4EBP1 β/α 28d	Ctrl	Inn	0.812345			Denervation effect	0.0057
4EBP1 β/α 28d	Ctrl	Inn	1.1204			Genotype effect	0.0041
4EBP1 β/α 28d	Ctrl	Den	1.32949	2.03719	0.499632
4EBP1 β/α 28d	Ctrl	Den	3.00199
4EBP1 β/α 28d	Ctrl	Den	1.78008
4EBP1 β/α 28d	TSCmKO	Inn	2.09171	2.11192	0.337373
4EBP1 β/α 28d	TSCmKO	Inn	1.53795
4EBP1 β/α 28d	TSCmKO	Inn	2.70611
4EBP1 β/α 28d	TSCmKO	Den	3.36292	3.62784	0.303493
4EBP1 β/α 28d	TSCmKO	Den	4.23325
4EBP1 β/α 28d	TSCmKO	Den	3.28734
Figure 1c
Supplementary Table1
Analysis	Genotype	Muscle	Value	Average	sem	ttest
aktP473/Akt 14hr	Ctrl	Inn	1.34376	1	0.260719	0.9916
aktP473/Akt 14hr	Ctrl	Inn	1.54767
aktP473/Akt 14hr	Ctrl	Inn	0.565621
aktP473/Akt 14hr	Ctrl	Inn	0.542951
aktP473/Akt 14hr	Ctrl	Den	1.29304	1.00323	0.135952
aktP473/Akt 14hr	Ctrl	Den	1.11167
aktP473/Akt 14hr	Ctrl	Den	0.956984
aktP473/Akt 14hr	Ctrl	Den	0.65122
Analysis	Genotype	Muscle	Value	Average	sem	ttest
aktP473/Actinin 14hr	Ctrl	Inn	0.951697	1	0.223567	0.298281
aktP473/Actinin 14hr	Ctrl	Inn	1.53543
aktP473/Actinin 14hr	Ctrl	Inn	0.446498
aktP473/Actinin 14hr	Ctrl	Inn	1.06638
aktP473/Actinin 14hr	Ctrl	Den	0.634235	0.696091	0.145812
aktP473/Actinin 14hr	Ctrl	Den	0.539509
aktP473/Actinin 14hr	Ctrl	Den	0.486773
aktP473/Actinin 14hr	Ctrl	Den	1.12385
Analysis	Genotype	Muscle	Value	Average	sem	ttest
aktP308/Akt 14hr	Ctrl	Inn	1.08287	1	0.231806	0.466573
aktP308/Akt 14hr	Ctrl	Inn	1.62334
aktP308/Akt 14hr	Ctrl	Inn	0.643541
aktP308/Akt 14hr	Ctrl	Inn	0.650246
aktP308/Akt 14hr	Ctrl	Den	1.07318	1.18509	0.0545985
aktP308/Akt 14hr	Ctrl	Den	1.21057
aktP308/Akt 14hr	Ctrl	Den	1.32542
aktP308/Akt 14hr	Ctrl	Den	1.13118
Analysis	Genotype	Muscle	Value	Average	sem	ttest
aktP308/Actinin 14hr	Ctrl	Inn	0.736979	1	0.238514	0.810467
aktP308/Actinin 14hr	Ctrl	Inn	1.54761
aktP308/Actinin 14hr	Ctrl	Inn	0.48817
aktP308/Actinin 14hr	Ctrl	Inn	1.22724
aktP308/Actinin 14hr	Ctrl	Den	0.505839	0.898543	0.32709
aktP308/Actinin 14hr	Ctrl	Den	0.564567
aktP308/Actinin 14hr	Ctrl	Den	0.647853
aktP308/Actinin 14hr	Ctrl	Den	1.87591
Analysis	Genotype	Muscle	Value	Average	sem	ttest
akt/Actinin 14hr	Ctrl	Inn	0.636078	1	0.260228	0.489796
akt/Actinin 14hr	Ctrl	Inn	0.891013
akt/Actinin 14hr	Ctrl	Inn	0.708969
akt/Actinin 14hr	Ctrl	Inn	1.76394
akt/Actinin 14hr	Ctrl	Den	0.440527	0.72079	0.276417
akt/Actinin 14hr	Ctrl	Den	0.435871
akt/Actinin 14hr	Ctrl	Den	0.45683
akt/Actinin 14hr	Ctrl	Den	1.54993
Analysis	Genotype	Muscle	Value	Average	sem	ttest
aktP473/Akt 1d	Ctrl	Inn	1.80269	1	0.278436	0.705798
aktP473/Akt 1d	Ctrl	Inn	0.885611
aktP473/Akt 1d	Ctrl	Inn	0.521613
aktP473/Akt 1d	Ctrl	Inn	0.790083
aktP473/Akt 1d	Ctrl	Den	1.44675	0.865214	0.195755
aktP473/Akt 1d	Ctrl	Den	0.662506
aktP473/Akt 1d	Ctrl	Den	0.60942
aktP473/Akt 1d	Ctrl	Den	0.742182
Analysis	Genotype	Muscle	Value	Average	sem	ttest
aktP473/Actinin 1d	Ctrl	Inn	1.6639	1	0.242117	0.834401
aktP473/Actinin 1d	Ctrl	Inn	0.807849
aktP473/Actinin 1d	Ctrl	Inn	0.524871
aktP473/Actinin 1d	Ctrl	Inn	1.00338
aktP473/Actinin 1d	Ctrl	Den	1.61124	0.922633	0.258721
aktP473/Actinin 1d	Ctrl	Den	0.616844
aktP473/Actinin 1d	Ctrl	Den	0.446377
aktP473/Actinin 1d	Ctrl	Den	1.01607
Analysis	Genotype	Muscle	Value	Average	sem	ttest
aktP308/Akt 1d	Ctrl	Inn	0.514127	1	0.363436	0.670076
aktP308/Akt 1d	Ctrl	Inn	0.774746
aktP308/Akt 1d	Ctrl	Inn	1.71113
aktP308/Akt 1d	Ctrl	Den	0.659057	0.635225	0.0696287
aktP308/Akt 1d	Ctrl	Den	0.504487
aktP308/Akt 1d	Ctrl	Den	0.74213
Analysis	Genotype	Muscle	Value	Average	sem	ttest
aktP308/Actinin 1d	Ctrl	Inn	1.03011	1	0.188523	0.605131
aktP308/Actinin 1d	Ctrl	Inn	0.659456
aktP308/Actinin 1d	Ctrl	Inn	1.31043
aktP308/Actinin 1d	Ctrl	Den	0.526443	0.631464	0.0951613
aktP308/Actinin 1d	Ctrl	Den	0.546516
aktP308/Actinin 1d	Ctrl	Den	0.821434
Analysis	Genotype	Muscle	Value	Average	sem	ttest
akt/Actinin 1d	Ctrl	Inn	0.897997	1	0.0811338	0.958085
akt/Actinin 1d	Ctrl	Inn	0.887475
akt/Actinin 1d	Ctrl	Inn	0.978979
akt/Actinin 1d	Ctrl	Inn	1.23555
akt/Actinin 1d	Ctrl	Den	1.08352	1.00848	0.131758
akt/Actinin 1d	Ctrl	Den	0.905847
akt/Actinin 1d	Ctrl	Den	0.712613
akt/Actinin 1d	Ctrl	Den	1.33193
Analysis	Genotype	Muscle	Value	Average	sem	ttest
aktP473/Akt 3d	Ctrl	Inn	0.715205	1	0.23079	0.652316
aktP473/Akt 3d	Ctrl	Inn	0.799526
aktP473/Akt 3d	Ctrl	Inn	0.795347
aktP473/Akt 3d	Ctrl	Inn	1.68992
aktP473/Akt 3d	Ctrl	Den	0.932755	0.850458	0.215189
aktP473/Akt 3d	Ctrl	Den	0.512381
aktP473/Akt 3d	Ctrl	Den	0.530075
aktP473/Akt 3d	Ctrl	Den	1.42662
Analysis	Genotype	Muscle	Value	Average	sem	ttest
aktP473/Actinin 3d	Ctrl	Inn	1.12258	1	0.0613906	0.147854
aktP473/Actinin 3d	Ctrl	Inn	1.08762
aktP473/Actinin 3d	Ctrl	Inn	0.909568
aktP473/Actinin 3d	Ctrl	Inn	0.880232
aktP473/Actinin 3d	Ctrl	Den	1.34117	1.18513	0.0930578
aktP473/Actinin 3d	Ctrl	Den	1.35103
aktP473/Actinin 3d	Ctrl	Den	1.01349
aktP473/Actinin 3d	Ctrl	Den	1.03484
Analysis	Genotype	Muscle	Value	Average	sem	ttest
aktP308/Akt 3d	Ctrl	Inn	1.03126	1	0.398163	0.541731
aktP308/Akt 3d	Ctrl	Inn	2.11271
aktP308/Akt 3d	Ctrl	Inn	0.361079
aktP308/Akt 3d	Ctrl	Inn	0.494947
aktP308/Akt 3d	Ctrl	Den	0.820321	0.711656	0.200592
aktP308/Akt 3d	Ctrl	Den	1.20558
aktP308/Akt 3d	Ctrl	Den	0.259485
aktP308/Akt 3d	Ctrl	Den	0.561244
Analysis	Genotype	Muscle	Value	Average	sem	ttest
aktP308/Actinin 3d	Ctrl	Inn	0.620986	1	0.392348	0.963149
aktP308/Actinin 3d	Ctrl	Inn	2.1481
aktP308/Actinin 3d	Ctrl	Inn	0.403656
aktP308/Actinin 3d	Ctrl	Inn	0.827259
aktP308/Actinin 3d	Ctrl	Den	1.04344	1.02191	0.230316
aktP308/Actinin 3d	Ctrl	Den	1.38733
aktP308/Actinin 3d	Ctrl	Den	0.366007
aktP308/Actinin 3d	Ctrl	Den	1.29087
Analysis	Genotype	Muscle	Value	Average	sem	ttest
akt/Actinin 3d	Ctrl	Inn	0.701534	1	0.268481	0.00745936
akt/Actinin 3d	Ctrl	Inn	1.78693
akt/Actinin 3d	Ctrl	Inn	0.619117
akt/Actinin 3d	Ctrl	Inn	0.892421
akt/Actinin 3d	Ctrl	Den	2.05703	2.34245	0.207107
akt/Actinin 3d	Ctrl	Den	2.74081
akt/Actinin 3d	Ctrl	Den	1.9198
akt/Actinin 3d	Ctrl	Den	2.65217
Analysis	Genotype	Muscle	Value	Average	sem	ttest
aktP473/Akt 7d	Ctrl	Inn	1.00557	1	0.15644	0.384044
aktP473/Akt 7d	Ctrl	Inn	1.26813
aktP473/Akt 7d	Ctrl	Inn	0.726294
aktP473/Akt 7d	Ctrl	Den	1.04814	0.806709	0.121227
aktP473/Akt 7d	Ctrl	Den	0.705261
aktP473/Akt 7d	Ctrl	Den	0.666726
Analysis	Genotype	Muscle	Value	Average	sem	ttest
aktP473/Actinin 7d	Ctrl	Inn	1.15493	1	0.13704	0.0269164
aktP473/Actinin 7d	Ctrl	Inn	1.11834
aktP473/Actinin 7d	Ctrl	Inn	0.726735
aktP473/Actinin 7d	Ctrl	Den	2.61936	2.06142	0.279023
aktP473/Actinin 7d	Ctrl	Den	1.79181
aktP473/Actinin 7d	Ctrl	Den	1.7731
Analysis	Genotype	Muscle	Value	Average	sem	ttest
aktP308/Akt 7d	Ctrl	Inn	0.910932	1	0.185434	0.704562
aktP308/Akt 7d	Ctrl	Inn	1.54644
aktP308/Akt 7d	Ctrl	Inn	0.798775
aktP308/Akt 7d	Ctrl	Inn	0.743856
aktP308/Akt 7d	Ctrl	Den	1.29044	1.10775	0.197461
aktP308/Akt 7d	Ctrl	Den	1.43631
aktP308/Akt 7d	Ctrl	Den	1.16508
aktP308/Akt 7d	Ctrl	Den	0.539175
Analysis	Genotype	Muscle	Value	Average	sem	ttest
aktP308/Actinin 7d	Ctrl	Inn	0.579902	1	0.184382	0.14416
aktP308/Actinin 7d	Ctrl	Inn	1.47733
aktP308/Actinin 7d	Ctrl	Inn	1.00301
aktP308/Actinin 7d	Ctrl	Inn	0.939762
aktP308/Actinin 7d	Ctrl	Den	1.58898	1.44238	0.188216
aktP308/Actinin 7d	Ctrl	Den	1.52877
aktP308/Actinin 7d	Ctrl	Den	1.75542
aktP308/Actinin 7d	Ctrl	Den	0.896346
Analysis	Genotype	Muscle	Value	Average	sem	ttest
akt/Actinin 7d	Ctrl	Inn	1.13678	1	0.0763396	6.82192e-05
akt/Actinin 7d	Ctrl	Inn	0.872854
akt/Actinin 7d	Ctrl	Inn	0.990369
akt/Actinin 7d	Ctrl	Den	2.47349	2.54011	0.0475511
akt/Actinin 7d	Ctrl	Den	2.51464
akt/Actinin 7d	Ctrl	Den	2.6322
Analysis	Genotype	Muscle	Value	Average	sem	ttest
aktP473/Akt 14d	Ctrl	Inn	0.852476	1	0.207601	0.218689
aktP473/Akt 14d	Ctrl	Inn	1.40987
aktP473/Akt 14d	Ctrl	Inn	0.737649
aktP473/Akt 14d	Ctrl	Den	2.68238	1.79062	0.501112
aktP473/Akt 14d	Ctrl	Den	1.74087
aktP473/Akt 14d	Ctrl	Den	0.948615
Analysis	Genotype	Muscle	Value	Average	sem	ttest
aktP473/Actinin 14d	Ctrl	Inn	0.655727	1	0.211862	0.00706375
aktP473/Actinin 14d	Ctrl	Inn	0.958213
aktP473/Actinin 14d	Ctrl	Inn	1.38606
aktP473/Actinin 14d	Ctrl	Den	5.44509	4.40789	0.636033
aktP473/Actinin 14d	Ctrl	Den	4.52706
aktP473/Actinin 14d	Ctrl	Den	3.2515
Analysis	Genotype	Muscle	Value	Average	sem	ttest
aktP308/Akt 14d	Ctrl	Inn	0.614247	1	0.31169	0.863372
aktP308/Akt 14d	Ctrl	Inn	1.61696
aktP308/Akt 14d	Ctrl	Inn	0.768793
aktP308/Akt 14d	Ctrl	Den	1.25605	1.06314	0.146007
aktP308/Akt 14d	Ctrl	Den	1.15654
aktP308/Akt 14d	Ctrl	Den	0.776834
Analysis	Genotype	Muscle	Value	Average	sem	ttest
aktP308/Actinin 14d	Ctrl	Inn	0.534209	1	0.44416	0.0610544
aktP308/Actinin 14d	Ctrl	Inn	1.88796
aktP308/Actinin 14d	Ctrl	Inn	0.577829
aktP308/Actinin 14d	Ctrl	Den	2.66367	2.30517	0.240419
aktP308/Actinin 14d	Ctrl	Den	2.40344
aktP308/Actinin 14d	Ctrl	Den	1.84841
Analysis	Genotype	Muscle	Value	Average	sem	ttest
akt/Actinin 14d	Ctrl	Inn	0.871159	1	0.191063	0.0081359
akt/Actinin 14d	Ctrl	Inn	1.37597
akt/Actinin 14d	Ctrl	Inn	0.752868
akt/Actinin 14d	Ctrl	Den	2.11343	1.98657	0.0655385
akt/Actinin 14d	Ctrl	Den	1.8946
akt/Actinin 14d	Ctrl	Den	1.95166
Analysis	Genotype	Muscle	Value	Average	sem	ANOVA
aktP473/Akt 28d	Ctrl	Inn	0.866603	1	0.0939446	Interaction	0.0314
aktP473/Akt 28d	Ctrl	Inn	1.18129			Denervation effect	0.1545
aktP473/Akt 28d	Ctrl	Inn	0.95211			Genotype effect	<0,0001
aktP473/Akt 28d	Ctrl	Den	0.521388	0.672686	0.077625
aktP473/Akt 28d	Ctrl	Den	0.718189
aktP473/Akt 28d	Ctrl	Den	0.77848
aktP473/Akt 28d	TSCmKO	Inn	0.154296	0.120673	0.018626
aktP473/Akt 28d	TSCmKO	Inn	0.11775
aktP473/Akt 28d	TSCmKO	Inn	0.0899724
aktP473/Akt 28d	TSCmKO	Den	0.186103	0.201572	0.0967295
aktP473/Akt 28d	TSCmKO	Den	0.37631
aktP473/Akt 28d	TSCmKO	Den	0.0423018
Analysis	Genotype	Muscle	Value	Average	sem	ANOVA
aktP473/Actinin 28d	Ctrl	Inn	1.03686	1	0.0398296	Interaction	0.017
aktP473/Actinin 28d	Ctrl	Inn	1.04273			Denervation effect	0.0004
aktP473/Actinin 28d	Ctrl	Inn	0.920413			Genotype effect	<0,0001
aktP473/Actinin 28d	Ctrl	Den	1.91796	1.87565	0.0225938
aktP473/Actinin 28d	Ctrl	Den	1.86823
aktP473/Actinin 28d	Ctrl	Den	1.84076
aktP473/Actinin 28d	TSCmKO	Inn	0.162162	0.250531	0.0540807
aktP473/Actinin 28d	TSCmKO	Inn	0.348728
aktP473/Actinin 28d	TSCmKO	Inn	0.240704
aktP473/Actinin 28d	TSCmKO	Den	0.602149	0.523921	0.187584
aktP473/Actinin 28d	TSCmKO	Den	0.802571
aktP473/Actinin 28d	TSCmKO	Den	0.167043
Analysis	Genotype	Muscle	Value	Average	sem	ANOVA
aktP308/Akt 28d	Ctrl	Inn	1.004	1	0.0576688	Interaction	0.0003
aktP308/Akt 28d	Ctrl	Inn	0.898177			Denervation effect	0.0292
aktP308/Akt 28d	Ctrl	Inn	1.09783			Genotype effect	0.0601
aktP308/Akt 28d	Ctrl	Den	0.315358	0.382321	0.0396503
aktP308/Akt 28d	Ctrl	Den	0.379012
aktP308/Akt 28d	Ctrl	Den	0.452591
aktP308/Akt 28d	TSCmKO	Inn	0.505167	0.415584	0.0537666
aktP308/Akt 28d	TSCmKO	Inn	0.319278
aktP308/Akt 28d	TSCmKO	Inn	0.422305
aktP308/Akt 28d	TSCmKO	Den	0.826966	0.65199	0.113554
aktP308/Akt 28d	TSCmKO	Den	0.439118
aktP308/Akt 28d	TSCmKO	Den	0.689886
Analysis	Genotype	Muscle	Value	Average	sem	ANOVA
aktP308/Actinin 28d	Ctrl	Inn	1.1719	1	0.0956588	Interaction	0.5502
aktP308/Actinin 28d	Ctrl	Inn	0.841316			Denervation effect	0.0019
aktP308/Actinin 28d	Ctrl	Inn	0.986787			Genotype effect	0.0046
aktP308/Actinin 28d	Ctrl	Den	2.01518	1.9236	0.192977
aktP308/Actinin 28d	Ctrl	Den	2.20251
aktP308/Actinin 28d	Ctrl	Den	1.55311
aktP308/Actinin 28d	TSCmKO	Inn	0.383061	0.416313	0.0332427
aktP308/Actinin 28d	TSCmKO	Inn	0.38308
aktP308/Actinin 28d	TSCmKO	Inn	0.482798
aktP308/Actinin 28d	TSCmKO	Den	0.720571	1.11705	0.283149
aktP308/Actinin 28d	TSCmKO	Den	0.965108
aktP308/Actinin 28d	TSCmKO	Den	1.66546
Analysis	Genotype	Muscle	Value	Average	sem	ANOVA
akt/Actinin 28d	Ctrl	Inn	1.16615	1	0.08379	Interaction	0.011
akt/Actinin 28d	Ctrl	Inn	0.935826			Denervation effect	0.0013
akt/Actinin 28d	Ctrl	Inn	0.898022			Genotype effect	0.0121
akt/Actinin 28d	Ctrl	Den	6.38423	5.20615	0.904412
akt/Actinin 28d	Ctrl	Den	5.80581
akt/Actinin 28d	Ctrl	Den	3.42842
akt/Actinin 28d	TSCmKO	Inn	0.757582	1.03283	0.138588
akt/Actinin 28d	TSCmKO	Inn	1.19872
akt/Actinin 28d	TSCmKO	Inn	1.14219
akt/Actinin 28d	TSCmKO	Den	0.870536	1.82607	0.481822
akt/Actinin 28d	TSCmKO	Den	2.1958
akt/Actinin 28d	TSCmKO	Den	2.41188
Figure 1d
Analysis	Genotype	Muscle	Value	Average	sem
Akt1 3d	Ctrl	Inn	1.23922	1	0.119978	Interaction	0.0003
Akt1 3d	Ctrl	Inn	0.864146			Denervation effect	0.0005
Akt1 3d	Ctrl	Inn	0.896632			Genotype effect	0.0126
Akt1 3d	Ctrl	Den	5.23869	4.6896	0.607944
Akt1 3d	Ctrl	Den	3.47556
Akt1 3d	Ctrl	Den	5.35457
Akt1 3d	TSCmKO	Inn	1.96625	1.89095	0.0601988
Akt1 3d	TSCmKO	Inn	1.77194
Akt1 3d	TSCmKO	Inn	1.93466
Akt1 3d	TSCmKO	Den	1.56263	1.76858	0.123302
Akt1 3d	TSCmKO	Den	1.98902
Akt1 3d	TSCmKO	Den	1.75407
Analysis	Genotype	Muscle	Value	Average	sem	ANOVA
Akt2 - 3d	Ctrl	Inn	0.781604	1	0.109445	Interaction	0.398
Akt2 - 3d	Ctrl	Inn	1.09646			Denervation effect	0.0022
Akt2 - 3d	Ctrl	Inn	1.12194			Genotype effect	0.1051
Akt2 - 3d	Ctrl	Den	1.87361	1.46239	0.206913
Akt2 - 3d	Ctrl	Den	1.21664
Akt2 - 3d	Ctrl	Den	1.29692
Akt2 - 3d	TSCmKO	Inn	0.712258	0.645568	0.0661365
Akt2 - 3d	TSCmKO	Inn	0.513296
Akt2 - 3d	TSCmKO	Inn	0.711149
Akt2 - 3d	TSCmKO	Den	1.17025	1.34063	0.0934697
Akt2 - 3d	TSCmKO	Den	1.49244
Akt2 - 3d	TSCmKO	Den	1.35921
Analysis	Genotype	Muscle	Value	Average	sem	ANOVA
Akt3 - 3d	Ctrl	Inn	1.02736	1	0.232259	Interaction	0.1493
Akt3 - 3d	Ctrl	Inn	0.584735			Denervation effect	0.0366
Akt3 - 3d	Ctrl	Inn	1.38791			Genotype effect	<0,0001
Akt3 - 3d	Ctrl	Den	1.17186	1.43814	0.473322
Akt3 - 3d	Ctrl	Den	0.784569
Akt3 - 3d	Ctrl	Den	2.358
Akt3 - 3d	TSCmKO	Inn	5.35291	4.94801	0.280515
Akt3 - 3d	TSCmKO	Inn	4.40925
Akt3 - 3d	TSCmKO	Inn	5.08188
Akt3 - 3d	TSCmKO	Den	8.03383	6.92214	0.755275
Akt3 - 3d	TSCmKO	Den	5.48061
Akt3 - 3d	TSCmKO	Den	7.25198
Figure 1e
						ANOVA
Analysis	Genotype	Muscle	Value	Average	sem	ANOVA
Akt1 7d	Ctrl	Inn	1.07632	1	0.0382617	Interaction	0.0044
Akt1 7d	Ctrl	Inn	0.966706			Denervation effect	0.0002
Akt1 7d	Ctrl	Inn	0.956977			Genotype effect	0.4728
Akt1 7d	Ctrl	Den	2.45949	2.56815	0.0605284
Akt1 7d	Ctrl	Den	2.57626
Akt1 7d	Ctrl	Den	2.6687
Akt1 7d	TSCmKO	Inn	1.2605	1.63645	0.244647
Akt1 7d	TSCmKO	Inn	1.55322
Akt1 7d	TSCmKO	Inn	2.09563
Akt1 7d	TSCmKO	Den	1.93763	2.05274	0.0800824
Akt1 7d	TSCmKO	Den	2.01384
Akt1 7d	TSCmKO	Den	2.20674
Analysis	Genotype	Muscle	Value	Average	sem	ANOVA
akt2 - 7d	Ctrl	Inn	0.788036	1	0.124271	Interaction	0.041
akt2 - 7d	Ctrl	Inn	1.35793			Denervation effect	0.4261
akt2 - 7d	Ctrl	Inn	0.89855			Genotype effect	0.6127
akt2 - 7d	Ctrl	Inn	0.95548
akt2 - 7d	Ctrl	Den	1.18263	0.668371	0.123793
akt2 - 7d	Ctrl	Den	0.83048
akt2 - 7d	Ctrl	Den	0.676042
akt2 - 7d	Ctrl	Den	0.443316
akt2 - 7d	Ctrl	Den	0.358392
akt2 - 7d	Ctrl	Den	0.519367
akt2 - 7d	TSCmKO	Inn	0.792695	0.814229	0.0330045
akt2 - 7d	TSCmKO	Inn	0.729431
akt2 - 7d	TSCmKO	Inn	0.922803
akt2 - 7d	TSCmKO	Inn	0.897994
akt2 - 7d	TSCmKO	Inn	0.735721
akt2 - 7d	TSCmKO	Inn	0.806732
akt2 - 7d	TSCmKO	Den	0.986869	0.967153	0.134972
akt2 - 7d	TSCmKO	Den	0.776496
akt2 - 7d	TSCmKO	Den	1.48382
akt2 - 7d	TSCmKO	Den	0.815474
akt2 - 7d	TSCmKO	Den	0.773101
Analysis	Genotype	Muscle	Value	Average	sem	ANOVA
akt3 - 7d	Ctrl	Inn	0.984712	1	0.0605224	Interaction	0.1172
akt3 - 7d	Ctrl	Inn	1.01982			Denervation effect	0.0964
akt3 - 7d	Ctrl	Inn	0.850564			Genotype effect	<0,0001
akt3 - 7d	Ctrl	Inn	1.14491
akt3 - 7d	Ctrl	Den	1.55247	1.04806	0.131655
akt3 - 7d	Ctrl	Den	1.04051
akt3 - 7d	Ctrl	Den	0.619975
akt3 - 7d	Ctrl	Den	0.977651
akt3 - 7d	Ctrl	Den	0.852307
akt3 - 7d	Ctrl	Den	1.24546
akt3 - 7d	TSCmKO	Inn	2.9431	3.412	0.451645
akt3 - 7d	TSCmKO	Inn	1.65402
akt3 - 7d	TSCmKO	Inn	4.37879
akt3 - 7d	TSCmKO	Inn	4.56571
akt3 - 7d	TSCmKO	Inn	3.98371
akt3 - 7d	TSCmKO	Inn	2.94666
akt3 - 7d	TSCmKO	Den	4.15315	4.9138	0.712351
akt3 - 7d	TSCmKO	Den	2.62028
akt3 - 7d	TSCmKO	Den	6.79745
akt3 - 7d	TSCmKO	Den	5.69508
akt3 - 7d	TSCmKO	Den	5.30304
Figure 1f
Analysis	Genotype	Muscle	Value	Average	sem	ANOVA
mTOR 3d	Ctrl	Inn	1.06648	1	0.0338864	Interaction	0.0003
mTOR 3d	Ctrl	Inn	0.978187			Denervation effect	<0,0001
mTOR 3d	Ctrl	Inn	0.955336			Genotype effect	0.0198
mTOR 3d	Ctrl	Den	2.6477	2.54845	0.086565
mTOR 3d	Ctrl	Den	2.62167
mTOR 3d	Ctrl	Den	2.37597
mTOR 3d	TSCmKO	Inn	1.19874	1.33951	0.11828
mTOR 3d	TSCmKO	Inn	1.24525
mTOR 3d	TSCmKO	Inn	1.57454
mTOR 3d	TSCmKO	Den	1.56223	1.60951	0.141437
mTOR 3d	TSCmKO	Den	1.39162
mTOR 3d	TSCmKO	Den	1.87468
Analysis	Genotype	Muscle	Value	Average	sem	ANOVA
Rptor 3d	Ctrl	Inn	0.904841	1	0.0497107	Interaction	0.0429
Rptor 3d	Ctrl	Inn	1.07252			Denervation effect	0.0004
Rptor 3d	Ctrl	Inn	1.02264			Genotype effect	0.9928
Rptor 3d	Ctrl	Den	1.96387	1.90411	0.0435925
Rptor 3d	Ctrl	Den	1.9292
Rptor 3d	Ctrl	Den	1.81925
Rptor 3d	TSCmKO	Inn	1.13414	1.26606	0.0699354
Rptor 3d	TSCmKO	Inn	1.29178
Rptor 3d	TSCmKO	Inn	1.37227
Rptor 3d	TSCmKO	Den	1.46656	1.6401	0.198421
Rptor 3d	TSCmKO	Den	1.41781
Rptor 3d	TSCmKO	Den	2.03595
Analysis	Genotype	Muscle	Value	Average	sem	ANOVA
S6 - 3d	Ctrl	Inn	0.746589	1	0.162831	Interaction	0.0858
S6 - 3d	Ctrl	Inn	1.30385			Denervation effect	0.0888
S6 - 3d	Ctrl	Inn	0.949564			Genotype effect	0.0212
S6 - 3d	Ctrl	Den	1.27559	1.54833	0.192545
S6 - 3d	Ctrl	Den	1.92014
S6 - 3d	Ctrl	Den	1.44927
S6 - 3d	TSCmKO	Inn	0.887846	0.873248	0.032743
S6 - 3d	TSCmKO	Inn	0.921234
S6 - 3d	TSCmKO	Inn	0.810663
S6 - 3d	TSCmKO	Den	0.722805	0.870073	0.120827
S6 - 3d	TSCmKO	Den	0.77778
S6 - 3d	TSCmKO	Den	1.10963
Figure 1g
Analysis	Genotype	Muscle	Value	Average	sem	ANOVA
mTOR 7d	Ctrl	Inn	1.03486	1	0.0798931	Interaction	0.0324
mTOR 7d	Ctrl	Inn	0.847525			Denervation effect	0.0123
mTOR 7d	Ctrl	Inn	1.11762			Genotype effect	0.7721
mTOR 7d	Ctrl	Den	2.18489	2.88038	0.532234
mTOR 7d	Ctrl	Den	3.926
mTOR 7d	Ctrl	Den	2.53024
mTOR 7d	TSCmKO	Inn	1.18514	1.74063	0.326352
mTOR 7d	TSCmKO	Inn	1.72158
mTOR 7d	TSCmKO	Inn	2.31518
mTOR 7d	TSCmKO	Den	1.6588	1.94543	0.156102
mTOR 7d	TSCmKO	Den	2.19592
mTOR 7d	TSCmKO	Den	1.98156
Analysis	Genotype	Muscle	Value	Average	sem	ANOVA
Rptor 7d	Ctrl	Inn	1.07594	1	0.117687	Interaction	0.0804
Rptor 7d	Ctrl	Inn	0.76909			Denervation effect	0.0019
Rptor 7d	Ctrl	Inn	1.15497			Genotype effect	0.0526
Rptor 7d	Ctrl	Den	1.81586	2.19338	0.330821
Rptor 7d	Ctrl	Den	2.85271
Rptor 7d	Ctrl	Den	1.91157
Rptor 7d	TSCmKO	Inn	1.0691	0.950465	0.0683303
Rptor 7d	TSCmKO	Inn	0.8324
Rptor 7d	TSCmKO	Inn	0.949895
Rptor 7d	TSCmKO	Den	1.27873	1.41457	0.0695451
Rptor 7d	TSCmKO	Den	1.5084
Rptor 7d	TSCmKO	Den	1.45656
Analysis	Genotype	Muscle	Value	Average	sem	ANOVA
S6 - 7d	Ctrl	Inn	1.1563	1	0.150449	Interaction	0.9151
S6 - 7d	Ctrl	Inn	0.699179			Denervation effect	0.2618
S6 - 7d	Ctrl	Inn	1.14453			Genotype effect	0.2118
S6 - 7d	Ctrl	Den	0.568433	0.851902	0.14491
S6 - 7d	Ctrl	Den	1.04589
S6 - 7d	Ctrl	Den	0.941379
S6 - 7d	TSCmKO	Inn	0.926259	1.19799	0.13592
S6 - 7d	TSCmKO	Inn	1.3404
S6 - 7d	TSCmKO	Inn	1.32733
S6 - 7d	TSCmKO	Den	1.01065	1.02021	0.103663
S6 - 7d	TSCmKO	Den	1.20435
S6 - 7d	TSCmKO	Den	0.845639
Figure 1h
Analysis	Genotype	Muscle	Value	Average	sem	ttest
AktP/akt sol7d	Ctrl	Inn	1.2585	1	0.193005	0.321622
AktP/akt sol7d	Ctrl	Inn	1.11902
AktP/akt sol7d	Ctrl	Inn	0.622484
AktP/akt sol7d	Ctrl	Den	1.04734	0.706187	0.174206
AktP/akt sol7d	Ctrl	Den	0.596882
AktP/akt sol7d	Ctrl	Den	0.474338
Analysis	Genotype	Muscle	Value	Average	sem	ttest
AktP/actinin sol7d	Ctrl	Inn	0.786089	1	0.121194	0.159255
AktP/actinin sol7d	Ctrl	Inn	1.20568
AktP/actinin sol7d	Ctrl	Inn	1.00824
AktP/actinin sol7d	Ctrl	Den	0.834393	0.783904	0.0311507
AktP/actinin sol7d	Ctrl	Den	0.790271
AktP/actinin sol7d	Ctrl	Den	0.727048
Analysis	Genotype	Muscle	Value	Average	sem	ttest
Akt/actinin sol7d	Ctrl	Inn	0.56412	1	0.259777	0.775007
Akt/actinin sol7d	Ctrl	Inn	0.973074
Akt/actinin sol7d	Ctrl	Inn	1.46281
Akt/actinin sol7d	Ctrl	Den	0.719508	1.09985	0.197806
Akt/actinin sol7d	Ctrl	Den	1.19575
Akt/actinin sol7d	Ctrl	Den	1.38429
Analysis	Genotype	Muscle	Value	Average	sem	ttest
S6P/S6 sol7d	Ctrl	Inn	1.50088	1	0.295961	0.229371
S6P/S6 sol7d	Ctrl	Inn	1.02272
S6P/S6 sol7d	Ctrl	Inn	0.476398
S6P/S6 sol7d	Ctrl	Den	2.38075	1.67359	0.37188
S6P/S6 sol7d	Ctrl	Den	1.12045
S6P/S6 sol7d	Ctrl	Den	1.51958
Analysis	Genotype	Muscle	Value	Average	sem	ttest
S6P/Actinin sol7d	Ctrl	Inn	0.78638	1	0.211945	0.534964
S6P/Actinin sol7d	Ctrl	Inn	1.42389
S6P/Actinin sol7d	Ctrl	Inn	0.789735
S6P/Actinin sol7d	Ctrl	Den	1.08917	1.20723	0.220218
S6P/Actinin sol7d	Ctrl	Den	0.898781
S6P/Actinin sol7d	Ctrl	Den	1.63372
Analysis	Genotype	Muscle	Value	Average	sem	ttest
S6/Actinin sol7d	Ctrl	Inn	0.439808	1	0.287388	0.345077
S6/Actinin sol7d	Ctrl	Inn	1.16868
S6/Actinin sol7d	Ctrl	Inn	1.39151
S6/Actinin sol7d	Ctrl	Den	0.384024	0.653281	0.149999
S6/Actinin sol7d	Ctrl	Den	0.673348
S6/Actinin sol7d	Ctrl	Den	0.902471
Analysis	Genotype	Muscle	Value	Average	sem	ttest
4EBP1 β/α sol7d	Ctrl	Inn	0.810071	1	0.135829	0.709491
4EBP1 β/α sol7d	Ctrl	Inn	1.26317
4EBP1 β/α sol7d	Ctrl	Inn	0.926757
4EBP1 β/α sol7d	Ctrl	Den	0.919064	0.943169	0.0414789
4EBP1 β/α sol7d	Ctrl	Den	0.886479
4EBP1 β/α sol7d	Ctrl	Den	1.02397
Analysis	Genotype	Muscle	Value	Average	sem	ttest
AktP/akt sol14d	Ctrl	Inn	0.728791	1	0.15207	0.706312
AktP/akt sol14d	Ctrl	Inn	1.25481
AktP/akt sol14d	Ctrl	Inn	1.0164
AktP/akt sol14d	Ctrl	Den	0.758661	1.10573	0.212331
AktP/akt sol14d	Ctrl	Den	1.06735
AktP/akt sol14d	Ctrl	Den	1.49119
Analysis	Genotype	Muscle	Value	Average	sem	ttest
AktP/actinin sol14d	Ctrl	Inn	0.892427	1	0.0670291	0.0691379
AktP/actinin sol14d	Ctrl	Inn	0.984507
AktP/actinin sol14d	Ctrl	Inn	1.12307
AktP/actinin sol14d	Ctrl	Den	1.44184	1.48949	0.186714
AktP/actinin sol14d	Ctrl	Den	1.83407
AktP/actinin sol14d	Ctrl	Den	1.19256
Analysis	Genotype	Muscle	Value	Average	sem	ttest
Akt/actinin sol14d	Ctrl	Inn	1.17968	1	0.126525	0.299472
Akt/actinin sol14d	Ctrl	Inn	0.755849
Akt/actinin sol14d	Ctrl	Inn	1.06447
Akt/actinin sol14d	Ctrl	Den	1.83089	1.41891	0.328167
Akt/actinin sol14d	Ctrl	Den	1.65541
Akt/actinin sol14d	Ctrl	Den	0.770447
Analysis	Genotype	Muscle	Value	Average	sem	ttest
S6P/S6 sol14d	Ctrl	Inn	0.700056	1	0.155002	0.506707
S6P/S6 sol14d	Ctrl	Inn	1.21781
S6P/S6 sol14d	Ctrl	Inn	1.08213
S6P/S6 sol14d	Ctrl	Den	0.774074	0.85414	0.126768
S6P/S6 sol14d	Ctrl	Den	1.10251
S6P/S6 sol14d	Ctrl	Den	0.68584
Analysis	Genotype	Muscle	Value	Average	sem	ttest
S6P/Actinin sol14d	Ctrl	Inn	0.89468	1	0.106752	0.24796
S6P/Actinin sol14d	Ctrl	Inn	0.891823
S6P/Actinin sol14d	Ctrl	Inn	1.2135
S6P/Actinin sol14d	Ctrl	Den	1.51898	1.41506	0.288002
S6P/Actinin sol14d	Ctrl	Den	1.85375
S6P/Actinin sol14d	Ctrl	Den	0.872453
Analysis	Genotype	Muscle	Value	Average	sem	ttest
S6/Actinin sol14d	Ctrl	Inn	1.22426	1	0.1554	0.0823432
S6/Actinin sol14d	Ctrl	Inn	0.701514
S6/Actinin sol14d	Ctrl	Inn	1.07423
S6/Actinin sol14d	Ctrl	Den	1.87979	1.56968	0.191969
S6/Actinin sol14d	Ctrl	Den	1.61067
S6/Actinin sol14d	Ctrl	Den	1.21859
Analysis	Genotype	Muscle	Value	Average	sem	ttest
4EBP1 β/α sol14d	Ctrl	Inn	1.09632	1	0.0678896	0.59958
4EBP1 β/α sol14d	Ctrl	Inn	1.03472
4EBP1 β/α sol14d	Ctrl	Inn	0.868961
4EBP1 β/α sol14d	Ctrl	Den	1.10399	1.05995	0.0804976
4EBP1 β/α sol14d	Ctrl	Den	1.17204
4EBP1 β/α sol14d	Ctrl	Den	0.903826
Analysis	Genotype	Muscle	Value	Average	sem	ANOVA
AktP/akt sol28d	Ctrl	Inn	1.69883	1	0.349484	Interaction	0.7522
AktP/akt sol28d	Ctrl	Inn	0.662811			Denervation effect	0.3908
AktP/akt sol28d	Ctrl	Inn	0.638363			Genotype effect	0.0638
AktP/akt sol28d	Ctrl	Den	0.6938	1.14761	0.236886
AktP/akt sol28d	Ctrl	Den	1.25668
AktP/akt sol28d	Ctrl	Den	1.49236
AktP/akt sol28d	TSCmKO	Inn	0.444456	0.370053	0.0603632
AktP/akt sol28d	TSCmKO	Inn	0.415188
AktP/akt sol28d	TSCmKO	Inn	0.250515
AktP/akt sol28d	TSCmKO	Den	1.22115	0.68389	0.277228
AktP/akt sol28d	TSCmKO	Den	0.296602
AktP/akt sol28d	TSCmKO	Den	0.533915
Analysis	Genotype	Muscle	Value	Average	sem	ANOVA
AktP/actinin sol28d	Ctrl	Inn	1.23582	1	0.171836	Interaction	0.8135
AktP/actinin sol28d	Ctrl	Inn	1.09859			Denervation effect	0.0197
AktP/actinin sol28d	Ctrl	Inn	0.665585			Genotype effect	0.002
AktP/actinin sol28d	Ctrl	Den	1.15951	1.4719	0.272471
AktP/actinin sol28d	Ctrl	Den	2.01478
AktP/actinin sol28d	Ctrl	Den	1.2414
AktP/actinin sol28d	TSCmKO	Inn	0.146533	0.155867	0.00934616
AktP/actinin sol28d	TSCmKO	Inn	0.17456
AktP/actinin sol28d	TSCmKO	Inn	0.146509
AktP/actinin sol28d	TSCmKO	Den	0.580981	0.714235	0.147864
AktP/actinin sol28d	TSCmKO	Den	0.552228
AktP/actinin sol28d	TSCmKO	Den	1.0095
Analysis	Genotype	Muscle	Value	Average	sem	ANOVA
Akt/actinin sol28d	Ctrl	Inn	0.63671	1	0.239012	Interaction	0.2599
Akt/actinin sol28d	Ctrl	Inn	1.45071			Denervation effect	0.0862
Akt/actinin sol28d	Ctrl	Inn	0.91258			Genotype effect	0.3121
Akt/actinin sol28d	Ctrl	Den	1.46276	1.19803	0.235606
Akt/actinin sol28d	Ctrl	Den	1.40326
Akt/actinin sol28d	Ctrl	Den	0.728072
Akt/actinin sol28d	TSCmKO	Inn	0.288563	0.389476	0.0653542
Akt/actinin sol28d	TSCmKO	Inn	0.367988
Akt/actinin sol28d	TSCmKO	Inn	0.511877
Akt/actinin sol28d	TSCmKO	Den	0.416415	1.23363	0.408672
Akt/actinin sol28d	TSCmKO	Den	1.62959
Akt/actinin sol28d	TSCmKO	Den	1.65488
Analysis	Genotype	Muscle	Value	Average	sem	ANOVA
S6P/S6 sol28d	Ctrl	Inn	1.4622	1	0.302943	Interaction	0.9027
S6P/S6 sol28d	Ctrl	Inn	1.10816			Denervation effect	0.8823
S6P/S6 sol28d	Ctrl	Inn	0.429636			Genotype effect	0.0138
S6P/S6 sol28d	Ctrl	Den	0.60595	0.905864	0.182473
S6P/S6 sol28d	Ctrl	Den	0.875746
S6P/S6 sol28d	Ctrl	Den	1.2359
S6P/S6 sol28d	TSCmKO	Inn	1.89394	2.01712	0.415567
S6P/S6 sol28d	TSCmKO	Inn	2.79054
S6P/S6 sol28d	TSCmKO	Inn	1.36687
S6P/S6 sol28d	TSCmKO	Den	2.21723	2.00809	0.396841
S6P/S6 sol28d	TSCmKO	Den	1.24046
S6P/S6 sol28d	TSCmKO	Den	2.56657
Analysis	Genotype	Muscle	Value	Average	sem	ANOVA
S6P/Actinin sol28d	Ctrl	Inn	1.59024	1	0.333249	Interaction	0.2252
S6P/Actinin sol28d	Ctrl	Inn	0.972988			Denervation effect	0.0796
S6P/Actinin sol28d	Ctrl	Inn	0.436776			Genotype effect	0.0026
S6P/Actinin sol28d	Ctrl	Den	0.802325	1.2863	0.243306
S6P/Actinin sol28d	Ctrl	Den	1.5721
S6P/Actinin sol28d	Ctrl	Den	1.48447
S6P/Actinin sol28d	TSCmKO	Inn	1.63665	2.23036	0.619538
S6P/Actinin sol28d	TSCmKO	Inn	3.46908
S6P/Actinin sol28d	TSCmKO	Inn	1.58534
S6P/Actinin sol28d	TSCmKO	Den	3.42441	3.6028	0.358868
S6P/Actinin sol28d	TSCmKO	Den	3.08992
S6P/Actinin sol28d	TSCmKO	Den	4.29407
Analysis	Genotype	Muscle	Value	Average	sem	ANOVA
S6/Actinin sol28d	Ctrl	Inn	1.09405	1	0.0618987	Interaction	0.3506
S6/Actinin sol28d	Ctrl	Inn	0.883261			Denervation effect	0.0094
S6/Actinin sol28d	Ctrl	Inn	1.02269			Genotype effect	0.1712
S6/Actinin sol28d	Ctrl	Den	1.33198	1.44872	0.182113
S6/Actinin sol28d	Ctrl	Den	1.80588
S6/Actinin sol28d	Ctrl	Den	1.2083
S6/Actinin sol28d	TSCmKO	Inn	0.86931	1.09554	0.115677
S6/Actinin sol28d	TSCmKO	Inn	1.25057
S6/Actinin sol28d	TSCmKO	Inn	1.16675
S6/Actinin sol28d	TSCmKO	Den	1.55367	1.91419	0.298166
S6/Actinin sol28d	TSCmKO	Den	2.50582
S6/Actinin sol28d	TSCmKO	Den	1.68306
Analysis	Genotype	Muscle	Value	Average	sem	ANOVA
4EBP1 β/α sol28d	Ctrl	Inn	0.730341	1	0.147405	Interaction	0.1503
4EBP1 β/α sol28d	Ctrl	Inn	1.23802			Denervation effect	0.1168
4EBP1 β/α sol28d	Ctrl	Inn	1.03164			Genotype effect	<0,0001
4EBP1 β/α sol28d	Ctrl	Den	1.19367	0.944428	0.140142
4EBP1 β/α sol28d	Ctrl	Den	0.708776
4EBP1 β/α sol28d	Ctrl	Den	0.930837
4EBP1 β/α sol28d	TSCmKO	Inn	4.56125	5.37246	0.526585
4EBP1 β/α sol28d	TSCmKO	Inn	5.19641
4EBP1 β/α sol28d	TSCmKO	Inn	6.35973
4EBP1 β/α sol28d	TSCmKO	Den	4.16016	4.25718	0.353611
4EBP1 β/α sol28d	TSCmKO	Den	3.699
4EBP1 β/α sol28d	TSCmKO	Den	4.91237

## Sheet: Suppl Figure 1
Figure S1a
Supplementary Table1
Analysis	Genotype	Muscle	Value	Average	sem	ANOVA
S6KP/S6K 3d	Ctrl	Inn	1.18989	1	0.123019	Interaction	0.0938
S6KP/S6K 3d	Ctrl	Inn	1.23499			Denervation effect	0.0977
S6KP/S6K 3d	Ctrl	Inn	0.782026			Genotype effect	0.0476
S6KP/S6K 3d	Ctrl	Inn	0.79309
S6KP/S6K 3d	Ctrl	Den	34.8178	32.3704	8.06317
S6KP/S6K 3d	Ctrl	Den	44.3488
S6KP/S6K 3d	Ctrl	Den	8.93012
S6KP/S6K 3d	Ctrl	Den	41.3847
S6KP/S6K 3d	TSCmKO	Inn	49.2403	36.0406	8.87638
S6KP/S6K 3d	TSCmKO	Inn	39.7218
S6KP/S6K 3d	TSCmKO	Inn	19.1599
S6KP/S6K 3d	TSCmKO	Den	64.4538	35.8293	14.383
S6KP/S6K 3d	TSCmKO	Den	23.9846
S6KP/S6K 3d	TSCmKO	Den	19.0496
Analysis	Genotype	Muscle	Value	Average	sem	ANOVA
S6KP/Actinin 3d	Ctrl	Inn	1.00411	1	0.145458	Interaction	0.0364
S6KP/Actinin 3d	Ctrl	Inn	1.33285			Denervation effect	0.027
S6KP/Actinin 3d	Ctrl	Inn	0.623769			Genotype effect	0.0344
S6KP/Actinin 3d	Ctrl	Inn	1.03927
S6KP/Actinin 3d	Ctrl	Den	47.2221	27.1196	8.36586
S6KP/Actinin 3d	Ctrl	Den	18.4935
S6KP/Actinin 3d	Ctrl	Den	9.22663
S6KP/Actinin 3d	Ctrl	Den	33.5362
S6KP/Actinin 3d	TSCmKO	Inn	29.6134	26.3837	2.28164
S6KP/Actinin 3d	TSCmKO	Inn	27.5607
S6KP/Actinin 3d	TSCmKO	Inn	21.977
S6KP/Actinin 3d	TSCmKO	Den	30.3234	27.2979	3.24544
S6KP/Actinin 3d	TSCmKO	Den	30.7585
S6KP/Actinin 3d	TSCmKO	Den	20.8119
Analysis	Genotype	Muscle	Value	Average	sem	ANOVA
S6K 3d	Ctrl	Inn	0.837348	1	0.117309	Interaction	0.5334
S6K 3d	Ctrl	Inn	1.0709			Denervation effect	0.9351
S6K 3d	Ctrl	Inn	0.79147			Genotype effect	0.6939
S6K 3d	Ctrl	Inn	1.30028
S6K 3d	Ctrl	Den	1.34579	0.897219	0.195786
S6K 3d	Ctrl	Den	0.413779
S6K 3d	Ctrl	Den	1.02522
S6K 3d	Ctrl	Den	0.804091
S6K 3d	TSCmKO	Inn	0.596759	0.807804	0.167291
S6K 3d	TSCmKO	Inn	0.688484
S6K 3d	TSCmKO	Inn	1.13817
S6K 3d	TSCmKO	Den	0.466833	0.94114	0.243313
S6K 3d	TSCmKO	Den	1.27252
S6K 3d	TSCmKO	Den	1.08407
Analysis	Genotype	Muscle	Value	Average	sem	ANOVA
S6P240/S6	Ctrl	Inn	0.327952	1	0.298294	Interaction	0.0263
S6P240/S6	Ctrl	Inn	0.815056			Denervation effect	0.0459
S6P240/S6	Ctrl	Inn	1.10087			Genotype effect	0.0769
S6P240/S6	Ctrl	Inn	1.75612
S6P240/S6	Ctrl	Den	2.98523	4.0184	0.724925
S6P240/S6	Ctrl	Den	6.1529
S6P240/S6	Ctrl	Den	3.6629
S6P240/S6	Ctrl	Den	3.27257
S6P240/S6	TSCmKO	Inn	2.97086	3.82925	0.560226
S6P240/S6	TSCmKO	Inn	3.63478
S6P240/S6	TSCmKO	Inn	4.88209
S6P240/S6	TSCmKO	Den	3.44967	3.62711	0.800337
S6P240/S6	TSCmKO	Den	5.09351
S6P240/S6	TSCmKO	Den	2.33815
Analysis	Genotype	Muscle	Value	Average	sem	ANOVA
S6P240/Actinin	Ctrl	Inn	0.339508	1	0.288336	Interaction	0.0191
S6P240/Actinin	Ctrl	Inn	0.887204			Denervation effect	0.105
S6P240/Actinin	Ctrl	Inn	1.03331			Genotype effect	0.0047
S6P240/Actinin	Ctrl	Inn	1.73998
S6P240/Actinin	Ctrl	Den	4.0772	4.14113	0.601336
S6P240/Actinin	Ctrl	Den	5.86083
S6P240/Actinin	Ctrl	Den	3.37245
S6P240/Actinin	Ctrl	Den	3.25404
S6P240/Actinin	TSCmKO	Inn	4.53994	5.40372	1.24257
S6P240/Actinin	TSCmKO	Inn	3.81761
S6P240/Actinin	TSCmKO	Inn	7.85361
S6P240/Actinin	TSCmKO	Den	3.68763	4.71189	0.512831
S6P240/Actinin	TSCmKO	Den	5.27045
S6P240/Actinin	TSCmKO	Den	5.17759
Analysis	Genotype	Muscle	Value	Average	sem	ANOVA
S6/Actinin 3d (suppl)	Ctrl	Inn	1.02165	1	0.0314941	Interaction	0.9972
S6/Actinin 3d (suppl)	Ctrl	Inn	1.07423			Denervation effect	0.8192
S6/Actinin 3d (suppl)	Ctrl	Inn	0.926309			Genotype effect	0.071
S6/Actinin 3d (suppl)	Ctrl	Inn	0.977805
S6/Actinin 3d (suppl)	Ctrl	Den	1.34787	1.04445	0.102228
S6/Actinin 3d (suppl)	Ctrl	Den	0.94003
S6/Actinin 3d (suppl)	Ctrl	Den	0.90862
S6/Actinin 3d (suppl)	Ctrl	Den	0.981287
S6/Actinin 3d (suppl)	TSCmKO	Inn	1.5081	1.37739	0.171972
S6/Actinin 3d (suppl)	TSCmKO	Inn	1.03652
S6/Actinin 3d (suppl)	TSCmKO	Inn	1.58755
S6/Actinin 3d (suppl)	TSCmKO	Den	1.05495	1.42048	0.382553
S6/Actinin 3d (suppl)	TSCmKO	Den	1.02116
S6/Actinin 3d (suppl)	TSCmKO	Den	2.18534
Figure S1d
Supplementary Table1
Analysis	Genotype	Muscle	Value	Average	sem	ANOVA
aktP473/Akt Rimko	Ctrl	Inn	1.04503	1	0.178999	Interaction	0.3813
aktP473/Akt Rimko	Ctrl	Inn	1.28506			Denervation effect	0.9918
aktP473/Akt Rimko	Ctrl	Inn	0.669912			Genotype effect	0.0001
aktP473/Akt Rimko	Ctrl	Den	1.42424	1.16127	0.178167
aktP473/Akt Rimko	Ctrl	Den	0.821542
aktP473/Akt Rimko	Ctrl	Den	1.23804
aktP473/Akt Rimko	Rimko	Inn	0.441038	0.313493	0.0780375
aktP473/Akt Rimko	Rimko	Inn	0.327621
aktP473/Akt Rimko	Rimko	Inn	0.171818
aktP473/Akt Rimko	Rimko	Den	0.142515	0.199842	0.030576
aktP473/Akt Rimko	Rimko	Den	0.246941
aktP473/Akt Rimko	Rimko	Den	0.21007
Analysis	Genotype	Muscle	Value	Average	sem	ANOVA
aktP473/Actinin Rimko	Ctrl	Inn	0.630713	1	0.185256	Interaction	<0,0001
aktP473/Actinin Rimko	Ctrl	Inn	1.15858			Denervation effect	<0,0001
aktP473/Actinin Rimko	Ctrl	Inn	1.21071			Genotype effect	<0,0001
aktP473/Actinin Rimko	Ctrl	Den	6.1561	5.70379	0.563719
aktP473/Actinin Rimko	Ctrl	Den	4.58327
aktP473/Actinin Rimko	Ctrl	Den	6.37201
aktP473/Actinin Rimko	Rimko	Inn	0.365981	0.285859	0.059668
aktP473/Actinin Rimko	Rimko	Inn	0.169207
aktP473/Actinin Rimko	Rimko	Inn	0.322389
aktP473/Actinin Rimko	Rimko	Den	0.432811	0.522333	0.0696186
aktP473/Actinin Rimko	Rimko	Den	0.474738
aktP473/Actinin Rimko	Rimko	Den	0.65945
Analysis	Genotype	Muscle	Value	Average	sem	ANOVA
aktP308/Akt Rimko	Ctrl	Inn	1.66591	1	0.371618	Interaction	0.4054
aktP308/Akt Rimko	Ctrl	Inn	0.952906			Denervation effect	0.0853
aktP308/Akt Rimko	Ctrl	Inn	0.381179			Genotype effect	0.3836
aktP308/Akt Rimko	Ctrl	Den	0.354505	0.247733	0.0584935
aktP308/Akt Rimko	Ctrl	Den	0.235748
aktP308/Akt Rimko	Ctrl	Den	0.152944
aktP308/Akt Rimko	Rimko	Inn	1.58546	1.01148	0.293092
aktP308/Akt Rimko	Rimko	Inn	0.827567
aktP308/Akt Rimko	Rimko	Inn	0.621426
aktP308/Akt Rimko	Rimko	Den	0.32802	0.724406	0.230386
aktP308/Akt Rimko	Rimko	Den	1.12605
aktP308/Akt Rimko	Rimko	Den	0.719151
Analysis	Genotype	Muscle	Value	Average	sem	ANOVA
aktP308/Actinin Rimko	Ctrl	Inn	1.18127	1	0.107461	Interaction	0.4081
aktP308/Actinin Rimko	Ctrl	Inn	1.00936			Denervation effect	0.0595
aktP308/Actinin Rimko	Ctrl	Inn	0.809366			Genotype effect	0.2273
aktP308/Actinin Rimko	Ctrl	Den	1.80028	1.42345	0.259946
aktP308/Actinin Rimko	Ctrl	Den	1.54521
aktP308/Actinin Rimko	Ctrl	Den	0.924847
aktP308/Actinin Rimko	Rimko	Inn	1.54572	1.13927	0.32257
aktP308/Actinin Rimko	Rimko	Inn	0.502162
aktP308/Actinin Rimko	Rimko	Inn	1.36992
aktP308/Actinin Rimko	Rimko	Den	1.17039	2.12205	0.476864
aktP308/Actinin Rimko	Rimko	Den	2.54339
aktP308/Actinin Rimko	Rimko	Den	2.65235
Analysis	Genotype	Muscle	Value	Average	sem	ANOVA
akt/Actinin Rimko	Ctrl	Inn	0.546617	1	0.327811	Interaction	0.0175
akt/Actinin Rimko	Ctrl	Inn	0.816554			Denervation effect	<0,0001
akt/Actinin Rimko	Ctrl	Inn	1.63683			Genotype effect	0.0156
akt/Actinin Rimko	Ctrl	Den	3.91475	4.54299	0.333807
akt/Actinin Rimko	Ctrl	Den	5.05274
akt/Actinin Rimko	Ctrl	Den	4.66148
akt/Actinin Rimko	Rimko	Inn	0.751559	0.972903	0.372365
akt/Actinin Rimko	Rimko	Inn	0.467765
akt/Actinin Rimko	Rimko	Inn	1.69939
akt/Actinin Rimko	Rimko	Den	2.75055	2.44496	0.352903
akt/Actinin Rimko	Rimko	Den	1.74118
akt/Actinin Rimko	Rimko	Den	2.84314
Analysis	Genotype	Muscle	Value	Average	sem	ANOVA
S6P/S6 Rimko	Ctrl	Inn	1.21809	1	0.116883	Interaction	0.3965
S6P/S6 Rimko	Ctrl	Inn	0.963842			Denervation effect	0.0023
S6P/S6 Rimko	Ctrl	Inn	0.818068			Genotype effect	0.285
S6P/S6 Rimko	Ctrl	Den	3.06885	3.2547	0.409626
S6P/S6 Rimko	Ctrl	Den	4.03862
S6P/S6 Rimko	Ctrl	Den	2.65662
S6P/S6 Rimko	Rimko	Inn	1.12302	1.16107	0.0223805
S6P/S6 Rimko	Rimko	Inn	1.15967
S6P/S6 Rimko	Rimko	Inn	1.20051
S6P/S6 Rimko	Rimko	Den	2.67668	4.56961	1.21538
S6P/S6 Rimko	Rimko	Den	4.19544
S6P/S6 Rimko	Rimko	Den	6.8367
Analysis	Genotype	Muscle	Value	Average	sem	ANOVA
S6P/Actinin Rimko	Ctrl	Inn	0.594633	1	0.289333	Interaction	0.7771
S6P/Actinin Rimko	Ctrl	Inn	0.845053			Denervation effect	0.0006
S6P/Actinin Rimko	Ctrl	Inn	1.56031			Genotype effect	0.9798
S6P/Actinin Rimko	Ctrl	Den	6.50397	7.91983	1.38973
S6P/Actinin Rimko	Ctrl	Den	10.6991
S6P/Actinin Rimko	Ctrl	Den	6.5564
S6P/Actinin Rimko	Rimko	Inn	1.80782	1.38156	0.27443
S6P/Actinin Rimko	Rimko	Inn	0.868992
S6P/Actinin Rimko	Rimko	Inn	1.46786
S6P/Actinin Rimko	Rimko	Den	5.76355	7.6007	1.9064
S6P/Actinin Rimko	Rimko	Den	5.62587
S6P/Actinin Rimko	Rimko	Den	11.4127
Analysis	Genotype	Muscle	Value	Average	sem	ANOVA
S6/Actinin Rimko	Ctrl	Inn	0.447555	1	0.388188	Interaction	0.1986
S6/Actinin Rimko	Ctrl	Inn	0.803812			Denervation effect	0.0115
S6/Actinin Rimko	Ctrl	Inn	1.74863			Genotype effect	0.3299
S6/Actinin Rimko	Ctrl	Den	1.94303	2.21148	0.142543
S6/Actinin Rimko	Ctrl	Den	2.4288
S6/Actinin Rimko	Ctrl	Den	2.26262
S6/Actinin Rimko	Rimko	Inn	1.47586	1.09461	0.228105
S6/Actinin Rimko	Rimko	Inn	0.686999
S6/Actinin Rimko	Rimko	Inn	1.12098
S6/Actinin Rimko	Rimko	Den	1.9741	1.57798	0.216291
S6/Actinin Rimko	Rimko	Den	1.22939
S6/Actinin Rimko	Rimko	Den	1.53044
Analysis	Genotype	Muscle	Value	Average	sem	ANOVA
4EBPb/a Rimko	Ctrl	Inn	0.897625	1	0.0631446	Interaction	0.3344
4EBPb/a Rimko	Ctrl	Inn	0.987147			Denervation effect	0.0099
4EBPb/a Rimko	Ctrl	Inn	1.11523			Genotype effect	0.1563
4EBPb/a Rimko	Ctrl	Den	1.37927	2.14555	0.383549
4EBPb/a Rimko	Ctrl	Den	2.55942
4EBPb/a Rimko	Ctrl	Den	2.49796
4EBPb/a Rimko	Rimko	Inn	1.33538	0.859729	0.243598
4EBPb/a Rimko	Rimko	Inn	0.713222
4EBPb/a Rimko	Rimko	Inn	0.530587
4EBPb/a Rimko	Rimko	Den	1.87606	1.46925	0.248768
4EBPb/a Rimko	Rimko	Den	1.01779
4EBPb/a Rimko	Rimko	Den	1.51391

## Sheet: Figure 2
Figure 2a											Figure 2a
Analysis	Genotype	Muscle	Value	Average	sem	ttest					Analysis	Genotype	Muscle	Value	Average	sem	ttest
MassVariation 3d TA	Ctrl	Den	19.4805	11.1402	3.8067	0.019395					MassVariation 3d sol	Ctrl	Den	-2.10526	5.60305	11.6862	0.451656
MassVariation 3d TA	Ctrl	Den	20.4225								MassVariation 3d sol	Ctrl	Den	23.6842
MassVariation 3d TA	Ctrl	Den	1.10294								MassVariation 3d sol	Ctrl	Den	47.2222
MassVariation 3d TA	Ctrl	Den	8.02676								MassVariation 3d sol	Ctrl	Den	0
MassVariation 3d TA	Ctrl	Den	17.8082								MassVariation 3d sol	Ctrl	Den	3.27869
MassVariation 3d TA	Ctrl	Den	0								MassVariation 3d sol	Ctrl	Den	-38.4615
MassVariation 3d TA	TSCmKO	Den	1.67785	-2.38207	2.46603						MassVariation 3d sol	TSCmKO	Den	20.9524	-7.53607	9.99262
MassVariation 3d TA	TSCmKO	Den	-11.2281								MassVariation 3d sol	TSCmKO	Den	-25.7143
MassVariation 3d TA	TSCmKO	Den	-2.3569								MassVariation 3d sol	TSCmKO	Den	-11.4583
MassVariation 3d TA	TSCmKO	Den	-2.7907								MassVariation 3d sol	TSCmKO	Den	-13.924
MassVariation 3d TA	TSCmKO	Den	2.78746
											Analysis	Genotype	Muscle	Value	Average	sem	ttest
Analysis	Genotype	Muscle	Value	Average	sem	ttest					MassVariation 7d sol	Ctrl	Den	-12.987	-6.86656	4.02122	0.272783
MassVariation 7d TA	Ctrl	Den	-16.1148	-10.0457	2.01338	0.0171732					MassVariation 7d sol	Ctrl	Den	-15.6626
MassVariation 7d TA	Ctrl	Den	-9.91379								MassVariation 7d sol	Ctrl	Den	7.46269
MassVariation 7d TA	Ctrl	Den	-9.43877								MassVariation 7d sol	Ctrl	Den	-7.8125
MassVariation 7d TA	Ctrl	Den	-15.2905								MassVariation 7d sol	Ctrl	Den	-5.33333
MassVariation 7d TA	Ctrl	Den	-11.276								MassVariation 7d sol	TSCmKO	Den	-0.900901	0.293793	4.3284
MassVariation 7d TA	Ctrl	Den	0								MassVariation 7d sol	TSCmKO	Den	-13.125
MassVariation 7d TA	Ctrl	Den	-8.28571								MassVariation 7d sol	TSCmKO	Den	0.8
MassVariation 7d TA	TSCmKO	Den	-20.6161	-17.3253	1.69889						MassVariation 7d sol	TSCmKO	Den	1.35135
MassVariation 7d TA	TSCmKO	Den	-14.6694								MassVariation 7d sol	TSCmKO	Den	-2.32558
MassVariation 7d TA	TSCmKO	Den	-16.317								MassVariation 7d sol	TSCmKO	Den	23.5294
MassVariation 7d TA	TSCmKO	Den	-24.4068								MassVariation 7d sol	TSCmKO	Den	-7.27273
MassVariation 7d TA	TSCmKO	Den	-20.0669
MassVariation 7d TA	TSCmKO	Den	-12.5424								Analysis	Genotype	Muscle	Value	Average	sem	ttest
MassVariation 7d TA	TSCmKO	Den	-12.6582								MassVariation 14d sol	Ctrl	Den	-14.9254	-8.21399	5.44286	0.433517
											MassVariation 14d sol	Ctrl	Den	-12.2807
Analysis	Genotype	Muscle	Value	Average	sem	ttest					MassVariation 14d sol	Ctrl	Den	2.5641
MassVariation 14d TA	Ctrl	Den	-29.7935	-34.0673	4.8524	0.381208					MassVariation 14d sol	TSCmKO	Den	-7.95455	-2.95711	2.62812
MassVariation 14d TA	Ctrl	Den	-43.75								MassVariation 14d sol	TSCmKO	Den	-1.86916
MassVariation 14d TA	Ctrl	Den	-28.6585								MassVariation 14d sol	TSCmKO	Den	0.952381
MassVariation 14d TA	TSCmKO	Den	-41.4729	-39.0427	1.4371
MassVariation 14d TA	TSCmKO	Den	-36.4985								Analysis	Genotype	Muscle	Value	Average	sem	ttest
MassVariation 14d TA	TSCmKO	Den	-39.1566								MassVariation 28d sol	Ctrl	Den	-12.8205	-14.3052	5.98468	0.0211499
											MassVariation 28d sol	Ctrl	Den	-4.7619
Analysis	Genotype	Muscle	Value	Average	sem	ttest					MassVariation 28d sol	Ctrl	Den	-25.3333
MassVariation 28d TA	Ctrl	Den	-47.449	-50.0553	2.56283	0.246622					MassVariation 28d sol	TSCmKO	Den	-34.8837	-37.0527	1.52734
MassVariation 28d TA	Ctrl	Den	-47.5362								MassVariation 28d sol	TSCmKO	Den	-36.2745
MassVariation 28d TA	Ctrl	Den	-55.1807								MassVariation 28d sol	TSCmKO	Den	-40
MassVariation 28d TA	TSCmKO	Den	-51.2953	-43.9007	3.7464
MassVariation 28d TA	TSCmKO	Den	-41.25
MassVariation 28d TA	TSCmKO	Den	-39.1566
Figure 2b
Fiber distribution IIB	Ctrl inn			Average	sem			Ctrl den			Average	sem
0	0	0	0	0	0			0	0	0	0	0
5	0	0	0	0	0			0	0	0	0	0
10	0	0	0	0	0			0.78125	0	0	0.260417	0.260417
15	0.20284	0	0	0.0676133	0.0676133			1.5625	0.892857	3.73832	2.06456	0.858916
20	2.83976	0	0	0.946586	0.946586			3.90625	8.03571	9.34579	7.09592	1.63906
25	4.0568	0.250627	1.23077	1.84606	1.141			23.4375	14.2857	24.2991	20.6741	3.20386
30	6.69371	2.25564	0.923077	3.29081	1.74439			27.3438	26.7857	30.8411	28.3235	1.26906
35	13.3874	2.50627	0.615385	5.50302	3.97981			22.6562	23.2143	25.2336	23.7014	0.782879
40	25.5578	7.76942	7.07692	13.4681	6.04818			14.8438	16.0714	3.73832	11.5512	3.92247
45	20.8925	17.5439	14.7692	17.7352	1.77022			5.46875	9.82143	0.934579	5.40825	2.56559
50	14.1988	22.0551	27.3846	21.2128	3.82965			0	0.892857	1.86916	0.920672	0.539759
55	7.09939	24.3108	25.5385	18.9829	5.9523			0	0	0	0	0
60	3.65112	15.7895	12.6154	10.6853	3.6345			0	0	0	0	0
65	1.21704	6.26566	8.61538	5.36603	2.18257			0	0	0	0	0
70	0.20284	1.00251	1.23077	0.812038	0.311645			0	0	0	0	0
75	0	0	0	0	0			0	0	0	0	0
80	0	0.250627	0	0.0835423	0.0835423			0	0	0	0	0
85	0	0	0	0	0			0	0	0	0	0
90	0	0	0	0	0			0	0	0	0	0
95	0	0	0	0	0			0	0	0	0	0
Fiber distribution IIB	TSCmKO inn			Average	sem			TSCmKO den			Average	sem
0	0	0	0	0	0			0	0	0	0	0
5	0	0	0	0	0			0.254777	0.102249	0.180343	0.179123	0.0440351
10	0	0	0.17301	0.0576701	0.0576701			1.78344	1.53374	2.88548	2.06755	0.415267
15	0.173611	0.852273	0	0.341961	0.260031			13.1847	9.5092	22.4527	15.0489	3.85095
20	0.347222	1.42045	0.519031	0.762236	0.332825			30.4459	23.8241	42.0198	32.0966	5.3171
25	1.5625	4.26136	2.24913	2.691	0.809815			33.8854	24.9489	23.8052	27.5465	3.18658
30	7.46528	18.1818	10.2076	11.9516	3.21414			15.8599	21.0634	7.21371	14.7123	4.03902
35	10.5903	23.0114	19.0311	17.5443	3.66192			3.43949	12.5767	1.08206	5.69941	3.50533
40	20.4861	23.5795	32.0069	25.3575	3.44254			0.955414	5.21472	0.270514	2.14688	1.54661
45	24.8264	18.4659	21.9723	21.7549	1.83933			0.191083	1.22699	0.090171	0.502749	0.363292
50	16.3194	6.53409	10.0346	10.9627	2.86265			0	0	0	0	0
55	9.20139	2.55682	2.76817	4.84212	2.18049			0	0	0	0	0
60	6.42361	0.284091	0.865052	2.52425	1.95688			0	0	0	0	0
65	2.25694	0.568182	0.17301	0.999379	0.639047			0	0	0	0	0
70	0.347222	0.284091	0	0.210438	0.106785			0	0	0	0	0
75	0	0	0	0	0			0	0	0	0	0
80	0	0	0	0	0			0	0	0	0	0
85	0	0	0	0	0			0	0	0	0	0
90	0	0	0	0	0			0	0	0	0	0
95	0	0	0	0	0			0	0	0	0	0
Figure 2c
Fiber distribution IIa/x	Ctrl inn			Average	sem			Ctrl den			Average	sem
0	0	0	0	0	0			0	0	0	0	0
5	0	0	0	0	0			0.364631	0.158983	0.142248	0.221954	0.0715021
10	0.294985	0	0	0.0983283	0.0983283			0.364631	0.317965	0.782361	0.488319	0.147637
15	3.53982	0.420168	0.248447	1.40281	1.06965			1.64084	0.794913	2.13371	1.52315	0.390932
20	15.3392	1.82073	1.86335	6.3411	4.49908			13.309	5.32591	10.5263	9.72042	2.33949
25	26.5487	13.4454	9.68944	16.5612	5.1101			29.3528	20.7472	26.3869	25.4956	2.52387
30	23.0088	23.8095	20.9938	22.6041	0.837651			29.8997	24.0859	31.2233	28.403	2.19212
35	12.6844	23.8095	24.2236	20.2392	3.77929			15.8614	24.7218	19.8435	20.1422	2.56212
40	9.58702	16.1064	18.882	14.8585	2.75482			6.74567	14.9444	7.04125	9.57709	2.68499
45	6.0472	11.3445	13.1677	10.1865	2.13551			1.91431	6.51828	1.63585	3.35615	1.58311
50	2.21239	5.60224	6.45963	4.75809	1.29669			0.455789	1.98728	0.284495	0.909188	0.54131
55	0.442478	3.36135	2.1118	1.97187	0.845504			0.091158	0.397456	0	0.162871	0.120208
60	0.294985	0.280112	1.73913	0.771409	0.48388			0	0	0	0	0
65	0	0	0.496894	0.165631	0.165631			0	0	0	0	0
70	0	0	0.124224	0.041408	0.041408			0	0	0	0	0
75	0	0	0	0	0			0	0	0	0	0
80	0	0	0	0	0			0	0	0	0	0
85	0	0	0	0	0			0	0	0	0	0
90	0	0	0	0	0			0	0	0	0	0
95	0	0	0	0	0			0	0	0	0	0
100	0	0	0	0	0			0	0	0	0	0
Fiber distribution IIa/x	TSCmKO inn			Average	sem			TSCmKO den			Average	sem
0	0	0	0	0	0			0	0	0	0	0
5	0	0	0	0	0			0	0	2.29008	0.763359	0.763359
10	0	0.186567	0	0.0621891	0.0621891			5.7971	4.14938	2.29008	4.07885	1.013
15	0.438596	0.559701	0.275482	0.424593	0.0823453			7.97101	6.22407	5.34351	6.51286	0.772117
20	1.09649	2.23881	5.50964	2.94831	1.32244			17.3913	12.0332	29.771	19.7318	5.25249
25	7.67544	8.20896	14.6006	10.1616	2.22479			31.1594	18.2573	29.771	26.3959	4.08901
30	14.4737	19.403	26.7218	20.1995	3.55807			19.5652	29.8755	16.0305	21.8238	4.15318
35	23.2456	21.8284	27.5482	24.2074	1.71978			15.2174	19.0871	11.4504	15.2516	2.20461
40	21.9298	23.8806	15.1515	20.3206	2.6452			2.89855	8.71369	0.763359	4.1252	2.3756
45	16.0088	12.3134	7.7135	12.0119	2.39938			0	1.65975	1.52672	1.06216	0.532465
50	10.7456	8.02239	2.20386	6.99062	2.51918			0	0	0.763359	0.254453	0.254453
55	3.28947	2.61194	0.275482	2.05897	0.912939			0	0	0	0	0
60	0.877193	0.559701	0	0.478965	0.256421			0	0	0	0	0
65	0.219298	0	0	0.0730994	0.0730994			0	0	0	0	0
70	0	0.186567	0	0.0621891	0.0621891			0	0	0	0	0
75	0	0	0	0	0			0	0	0	0	0
80	0	0	0	0	0			0	0	0	0	0
85	0	0	0	0	0			0	0	0	0	0
90	0	0	0	0	0			0	0	0	0	0
95	0	0	0	0	0			0	0	0	0	0
100	0	0	0	0	0			0	0	0	0	0
Figure 2d
Analysis	Genotype	Muscle	Value	Average	sem	ANOVA
FiberIIB Size	Ctrl	Inn	44.5275	51.0307	3.25605	Interaction	0.602
FiberIIB Size	Ctrl	Inn	53.9876			Denervation effect	<0,0001
FiberIIB Size	Ctrl	Inn	54.5769			Genotype effect	0.0079
FiberIIB Size	Ctrl	Den	34.1441	33.7477	1.04418
FiberIIB Size	Ctrl	Den	35.3251
FiberIIB Size	Ctrl	Den	31.7738
FiberIIB Size	TSCmKO	Inn	42.7706	45.1698	1.26645
FiberIIB Size	TSCmKO	Inn	47.0727
FiberIIB Size	TSCmKO	Inn	45.6661
FiberIIB Size	TSCmKO	Den	23.2211	25.7485	1.48827
FiberIIB Size	TSCmKO	Den	25.6505
FiberIIB Size	TSCmKO	Den	28.3738
Analysis	Genotype	Muscle	Value	Average	sem	ANOVA
FiberIIA Size	Ctrl	Inn	32.1942	36.592	2.23251	Interaction	0.0577
FiberIIA Size	Ctrl	Inn	38.1223			Denervation effect	0.0024
FiberIIA Size	Ctrl	Inn	39.4595			Genotype effect	0.4614
FiberIIA Size	Ctrl	Den	31.0975	33.2708	1.12452
FiberIIA Size	Ctrl	Den	34.8588
FiberIIA Size	Ctrl	Den	33.856
FiberIIA Size	TSCmKO	Inn	35.7973	38.8307	1.57516
FiberIIA Size	TSCmKO	Inn	41.0837
FiberIIA Size	TSCmKO	Inn	39.6111
FiberIIA Size	TSCmKO	Den	27.6662	28.627	0.966364
FiberIIA Size	TSCmKO	Den	27.6551
FiberIIA Size	TSCmKO	Den	30.5597
Figure 2f
Analysis	Genotype	Muscle	Value	Average	sem	ANOVA
%Fiber IIB	Ctrl	Inn	42.1008	35.5703	3.85336	Interaction	<0,0001
%Fiber IIB	Ctrl	Inn	35.8491			Denervation effect	0.3764
%Fiber IIB	Ctrl	Inn	28.7611			Genotype effect	<0,0001
%Fiber IIB	Ctrl	Den	10.449	8.5654	0.994187
%Fiber IIB	Ctrl	Den	8.1752
%Fiber IIB	Ctrl	Den	7.072
%Fiber IIB	TSCmKO	Inn	61.424	52.2925	6.53044
%Fiber IIB	TSCmKO	Inn	55.8139
%Fiber IIB	TSCmKO	Inn	39.6396
%Fiber IIB	TSCmKO	Den	89.4355	87.1952	3.55585
%Fiber IIB	TSCmKO	Den	91.9204
%Fiber IIB	TSCmKO	Den	80.2297
Figure 2k
Analysis	Genotype	Muscle	Value	Average	sem	ANOVA
% TUNEL+	Ctrl	Inn	0	0.196119	0.104581	Interaction	0.1094
% TUNEL+	Ctrl	Inn	0.357143			Denervation effect	0.086
% TUNEL+	Ctrl	Inn	0.231214			Genotype effect	0.1128
% TUNEL+	Ctrl	Den	3.2345	1.1904	1.02666
% TUNEL+	Ctrl	Den	0
% TUNEL+	Ctrl	Den	0.3367
% TUNEL+	TSCmKO	Inn	0	0.0676133	0.0676133
% TUNEL+	TSCmKO	Inn	0.20284
% TUNEL+	TSCmKO	Inn	0
% TUNEL+	TSCmKO	Den	26.2852	24.008	12.6979
% TUNEL+	TSCmKO	Den	44.7741
% TUNEL+	TSCmKO	Den	0.96463

## Sheet: Figure S2
Figure S2a													Figure S2b
Fiber distribution I	Ctrl inn			Average	sem		Ctrl den			Average	sem		Fiber distribution IIax	Ctrl inn			Average	sem		Ctrl den			Average	sem
0	0	0	0	0	0		0	0	0	0	0		0	0	0	0	0	0		0	0	0	0	0
5	0	0	0	0	0		0	0	0	0	0		5	0	0	0	0	0		0	0	0	0	0
10	0	0	0	0	0		0	0	0	0	0		10	0	0	0	0	0		0	0.542005	2.17391	0.905306	0.653316
15	0.568182	0	0.531915	0.366699	0.183648		1.17647	1.46341	4.27046	2.30345	0.986989		15	0.291545	0.911162	0	0.400902	0.268653		3.88349	4.87805	9.42029	6.06061	1.7042
20	0	1.05263	2.12766	1.0601	0.614214		7.05882	9.26829	8.54093	8.28935	0.650104		20	1.16618	2.50569	3.57143	2.41443	0.695833		12.945	14.6341	26.8116	18.1302	4.36798
25	3.40909	2.10526	2.12766	2.54734	0.430925		16.4706	21.9512	27.0463	21.8227	3.05361		25	11.6618	12.984	9.28571	11.3105	1.08197		23.6246	32.2493	32.2464	29.3734	2.87442
30	21.5909	10	5.85106	12.4807	4.70995		33.5294	35.6098	35.2313	34.7902	0.639772		30	29.1545	24.6014	10.7143	21.4901	5.54589		35.5987	28.9973	19.9275	28.1745	4.54254
35	34.0909	18.4211	9.04255	20.5182	7.30647		25.8823	22.9268	16.726	21.8451	2.69799		35	32.3615	30.7517	28.5714	30.5616	1.09823		16.5049	15.1762	7.24638	12.9758	2.89027
40	28.9773	35.7895	20.2128	28.3265	4.50836		11.7647	7.31707	6.40569	8.49583	1.65548		40	18.9504	16.1731	22.1429	19.0888	1.7247		7.11974	2.43902	1.81159	3.79012	1.67463
45	9.65909	25.2632	21.2766	18.733	4.68061		3.52941	0.97561	1.06762	1.85755	0.836355		45	4.66472	8.65604	16.4286	9.91644	3.45391		0.323625	1.08401	0.362319	0.589985	0.247265
50	1.13636	6.84211	20.7447	9.57438	5.82296		0	0.487805	0.711744	0.39985	0.210117		50	1.45773	2.2779	5.71429	3.14997	1.30383		0	0	0	0	0
55	0.568182	0	10.6383	3.73549	3.4553		0.588235	0	0	0.196078	0.196078		55	0.291545	1.13895	2.85714	1.42921	0.75471		0	0	0	0	0
60	0	0.526316	5.85106	2.12579	1.86882		0	0	0	0	0		60	0	0	0.714286	0.238095	0.238095		0	0	0	0	0
65	0	0	1.59574	0.531915	0.531915		0	0	0	0	0		65	0	0	0	0	0		0	0	0	0	0
70	0	0	0	0	0		0	0	0	0	0		70	0	0	0	0	0		0	0	0	0	0
75	0	0	0	0	0		0	0	0	0	0		75	0	0	0	0	0		0	0	0	0	0
80	0	0	0	0	0		0	0	0	0	0		80	0	0	0	0	0		0	0	0	0	0
85	0	0	0	0	0		0	0	0	0	0		85	0	0	0	0	0		0	0	0	0	0
90	0	0	0	0	0		0	0	0	0	0		90	0	0	0	0	0		0	0	0	0	0
95	0	0	0	0	0		0	0	0	0	0		95	0	0	0	0	0		0	0	0	0	0
100	0	0	0	0	0		0	0	0	0	0		100	0	0	0	0	0		0	0	0	0	0
Fiber distribution I	TSCmKO inn			Average	sem		TSCmKO den			Average	sem		Fiber distribution IIax	TSCmKO inn			Average	sem		TSCmKO den			Average	sem
0	0	0	0	0	0		0	0	0	0	0		0	0	0	0	0	0		0	0	0	0	0
5	0	0	0	0	0		1.5444	0	0	0.514801	0.514801		5	0	0	0	0	0		1.3986	0	0	0.4662	0.4662
10	0	0	0	0	0		16.6023	8.10811	4.06504	9.59182	3.69445		10	0	0	0	0	0		20.5128	10.4701	8.10811	13.0303	3.80287
15	0	0	0.8	0.266667	0.266667		28.1853	24.6246	25.2033	26.0044	1.10318		15	0	0	0	0	0		17.2494	8.97436	10.8108	12.3449	2.50893
20	0	1.28205	0.8	0.694017	0.373871		31.2741	27.6276	36.5854	31.829	2.60072		20	0.363636	1.32159	0	0.561741	0.394158		17.0163	12.1795	2.7027	10.6328	4.20373
25	0	0	0	0	0		16.2162	20.1201	24.3902	20.2422	2.36043		25	0.727273	1.32159	2.15517	1.40134	0.414124		16.0839	16.0256	16.2162	16.1086	0.0563817
30	3.65854	2.5641	5.6	3.94088	0.887685		5.01931	12.9129	8.94309	8.95844	2.2787		30	0.727273	3.0837	6.89655	3.56917	1.79738		13.7529	19.6581	10.8108	14.7406	2.60131
35	9.7561	3.84615	3.2	5.60075	2.08603		1.1583	4.2042	0.813008	2.0585	1.07747		35	5.09091	15.4185	12.069	10.8595	3.04204		10.2564	17.3077	8.10811	11.8907	2.77857
40	13.4146	3.20513	16	10.8733	3.90603		0	1.8018	0	0.600601	0.600601		40	10.5455	28.1938	25.431	21.3901	5.48067		3.2634	8.54701	21.6216	11.144	5.45632
45	21.9512	13.4615	18.4	17.9376	2.46164		0	0.600601	0	0.2002	0.2002		45	21.0909	23.348	25	23.1463	1.13296		0.4662	4.05983	16.2162	6.91408	4.76536
50	14.6341	17.9487	20	17.5276	1.56323		0	0	0	0	0		50	25.0909	11.8943	19.8276	18.9376	3.83544		0	1.7094	5.40541	2.3716	1.59515
55	23.1707	25	17.6	21.9236	2.22535		0	0	0	0	0		55	12.3636	10.1322	5.17241	9.22274	2.12514		0	0.641026	0	0.213675	0.213675
60	6.09756	17.9487	10.4	11.4821	3.46365		0	0	0	0	0		60	7.63636	2.64317	2.15517	4.1449	1.75141		0	0.42735	0	0.14245	0.14245
65	3.65854	8.97436	4.8	5.81097	1.61566		0	0	0	0	0		65	4	2.20264	0.431034	2.21123	1.03028		0	0	0	0	0
70	2.43902	4.48718	1.6	2.84207	0.857474		0	0	0	0	0		70	4	0	0.862069	1.62069	1.21541		0	0	0	0	0
75	1.21951	1.28205	0.8	1.10052	0.151341		0	0	0	0	0		75	0.727273	0.440529	0	0.389267	0.211504		0	0	0	0	0
80	0	0	0	0	0		0	0	0	0	0		80	0	0	0	0	0		0	0	0	0	0
85	0	0	0	0	0		0	0	0	0	0		85	7.27273	0	0	2.42424	2.42424		0	0	0	0	0
90	0	0	0	0	0		0	0	0	0	0		90	0	0	0	0	0		0	0	0	0	0
95	0	0	0	0	0		0	0	0	0	0		95	0.363636	0	0	0.121212	0.121212		0	0	0	0	0
100	0	0	0	0	0		0	0	0	0	0		100	0	0	0	0	0		0	0	0	0	0
Figure S2c
Analysis	Genotype	Muscle	Value	Average	sem	ANOVA
Fiber I size Sol	Ctrl	Inn	38.7234	42.4943	2.34209	Interaction	0.0001
Fiber I size Sol	Ctrl	Inn	41.9733			Denervation effect	<0,0001
Fiber I size Sol	Ctrl	Inn	46.7863			Genotype effect	0.9207
Fiber I size Sol	Ctrl	Den	33.7876	32.5888	0.656106
Fiber I size Sol	Ctrl	Den	32.4518
Fiber I size Sol	Ctrl	Den	31.5272
Fiber I size Sol	TSCmKO	Inn	51.1284	52.4844	1.40054
Fiber I size Sol	TSCmKO	Inn	51.0398
Fiber I size Sol	TSCmKO	Inn	55.285
Fiber I size Sol	TSCmKO	Den	22.9604	22.8952	0.676965
Fiber I size Sol	TSCmKO	Den	21.6915
Fiber I size Sol	TSCmKO	Den	24.0338
Analysis	Genotype	Muscle	Value	Average	sem	ANOVA
FiberIIAX size Sol	Ctrl	Inn	36.3229	37.5862	1.10318	Interaction	0.0249
FiberIIAX size Sol	Ctrl	Inn	36.6513			Denervation effect	<0,0001
FiberIIAX size Sol	Ctrl	Inn	39.7844			Genotype effect	0.0037
FiberIIAX size Sol	Ctrl	Den	31.0178	29.3041	1.17454
FiberIIAX size Sol	Ctrl	Den	29.8388
FiberIIAX size Sol	Ctrl	Den	27.0558
FiberIIAX size Sol	TSCmKO	Inn	45.6368	48.1103	2.18701
FiberIIAX size Sol	TSCmKO	Inn	52.4712
FiberIIAX size Sol	TSCmKO	Inn	46.2229
FiberIIAX size Sol	TSCmKO	Den	34.2613	31.3106	1.47669
FiberIIAX size Sol	TSCmKO	Den	29.728
FiberIIAX size Sol	TSCmKO	Den	29.9424
FiberIIB size Sol	TSCmKO	Den	34.6793	31.6506	1.51485
FiberIIB size Sol	TSCmKO	Den	30.2038
FiberIIB size Sol	TSCmKO	Den	30.0688
Figure S2d
Analysis	Genotype	Muscle	Value	Average	sem	ANOVA
%fiberIsol	Ctrl	Inn	33.911	40.4783	8.48696	Interaction	0.7024
%fiberIsol	Ctrl	Inn	30.207			Denervation effect	0.6942
%fiberIsol	Ctrl	Inn	57.317			Genotype effect	0.4873
%fiberIsol	Ctrl	Den	35.4906	40.5512	4.94921
%fiberIsol	Ctrl	Den	35.7143
%fiberIsol	Ctrl	Den	50.4488
%fiberIsol	TSCmKO	Inn	35.014	33.3591	4.80567
%fiberIsol	TSCmKO	Inn	24.3323
%fiberIsol	TSCmKO	Inn	40.7311
%fiberIsol	TSCmKO	Den	37.386	38.4486	6.38463
%fiberIsol	TSCmKO	Den	50
%fiberIsol	TSCmKO	Den	27.9597
Analysis	Genotype	Muscle	Value	Average	sem	ANOVA
%fiberIIAsol	Ctrl	Inn	66.089	59.5217	8.48696	Interaction	0.0131
%fiberIIAsol	Ctrl	Inn	69.793			Denervation effect	0.0129
%fiberIIAsol	Ctrl	Inn	42.683			Genotype effect	0.0636
%fiberIIAsol	Ctrl	Den	64.5094	59.4488	4.94921
%fiberIIAsol	Ctrl	Den	64.2857
%fiberIIAsol	Ctrl	Den	49.5512
%fiberIIAsol	TSCmKO	Inn	64.986	66.6409	4.80567
%fiberIIAsol	TSCmKO	Inn	75.6677
%fiberIIAsol	TSCmKO	Inn	59.2689
%fiberIIAsol	TSCmKO	Den	11.2462	22.4025	8.58982
%fiberIIAsol	TSCmKO	Den	16.6667
%fiberIIAsol	TSCmKO	Den	39.2947
Analysis	Genotype	Muscle	Value	Average	sem	ANOVA
%fiberIIBsol	Ctrl	Inn	0	0	0	Interaction	0.0002
%fiberIIBsol	Ctrl	Inn	0			Denervation effect	0.0002
%fiberIIBsol	Ctrl	Inn	0			Genotype effect	0.0002
%fiberIIBsol	Ctrl	Den	0	0	0
%fiberIIBsol	Ctrl	Den	0
%fiberIIBsol	Ctrl	Den	0
%fiberIIBsol	TSCmKO	Inn	0	0	0
%fiberIIBsol	TSCmKO	Inn	0
%fiberIIBsol	TSCmKO	Inn	0
%fiberIIBsol	TSCmKO	Den	51.3678	39.1489	6.1118
%fiberIIBsol	TSCmKO	Den	33.3333
%fiberIIBsol	TSCmKO	Den	32.7456
Figure S2g
Analysis	Genotype	Muscle	Value	Average	sem	ANOVA
%embMHC	Ctrl	Inn	0	0.0790325	0.0481212	Interaction	0.0012
%embMHC	Ctrl	Inn	0.120627			Denervation effect	0.0009
%embMHC	Ctrl	Inn	0.195503			Genotype effect	0.0009
%embMHC	Ctrl	Inn	0
%embMHC	Ctrl	Den	0.068966	0.132168	0.0637871
%embMHC	Ctrl	Den	0.25974
%embMHC	Ctrl	Den	0.067797
%embMHC	TSCmKO	Inn	0.269179	0.150443	0.0646362
%embMHC	TSCmKO	Inn	0.246609
%embMHC	TSCmKO	Inn	0.085985
%embMHC	TSCmKO	Inn	0
%embMHC	TSCmKO	Den	2.82705	2.99314	0.737541
%embMHC	TSCmKO	Den	4.34552
%embMHC	TSCmKO	Den	1.80685
Figure S2l
Analysis	Genotype	Muscle	Value	Average	sem	ANOVA
#caspase	Ctrl	Inn	1.26354	1.85783	0.357738	Interaction	0.5714
#caspase	Ctrl	Inn	2.5			Denervation effect	0.957
#caspase	Ctrl	Inn	1.80995			Genotype effect	0.3192
#caspase	Ctrl	Den	1.58023	2.05585	0.404032
#caspase	Ctrl	Den	2.85941
#caspase	Ctrl	Den	1.72792
#caspase	TSCmKO	Inn	1.39535	1.68298	0.381606
#caspase	TSCmKO	Inn	2.43902
#caspase	TSCmKO	Inn	1.21457
#caspase	TSCmKO	Den	1.33972	1.44372	0.334993
#caspase	TSCmKO	Den	2.06892
#caspase	TSCmKO	Den	0.922532
Figure S2m
Supplementary Table1
Analysis	Genotype	Muscle	Value	Average	sem	ANOVA
endoG 14d	Ctrl	Inn	0.504337	1	0.277894	Interaction	0.1948
endoG 14d	Ctrl	Inn	1.03008			Denervation effect	0.6652
endoG 14d	Ctrl	Inn	1.46558			Genotype effect	0.7764
endoG 14d	Ctrl	Den	1.32652	1.23259	0.138413
endoG 14d	Ctrl	Den	0.960111
endoG 14d	Ctrl	Den	1.41114
endoG 14d	TSCmKO	Inn	2.11327	1.41151	0.356419
endoG 14d	TSCmKO	Inn	1.16904
endoG 14d	TSCmKO	Inn	0.952223
endoG 14d	TSCmKO	Den	0.936153	0.962582	0.092487
endoG 14d	TSCmKO	Den	1.13434
endoG 14d	TSCmKO	Den	0.817247
Figure S2n
Analysis	Genotype	Muscle	Value	LOG2(FC)	Average	sem	ANOVA
Gadd45 3d	Ctrl	Inn	0.790774	-0.338663	-0.0428563	0.243371	Interaction	0.0005
Gadd45 3d	Ctrl	Inn	1.35642	0.439804			Denervation effect	<0,0001
Gadd45 3d	Ctrl	Inn	0.852807	-0.229709			Genotype effect	0.003
Gadd45 3d	Ctrl	Den	29.8135	4.89789	4.70878	0.203783
Gadd45 3d	Ctrl	Den	19.7195	4.30155
Gadd45 3d	Ctrl	Den	30.4186	4.92688
Gadd45 3d	TSCmKO	Inn	3.42014	1.77405	2.17082	0.217217
Gadd45 3d	TSCmKO	Inn	4.64586	2.21595
Gadd45 3d	TSCmKO	Inn	5.74556	2.52245
Gadd45 3d	TSCmKO	Den	28.7198	4.84397	4.39122	0.235479
Gadd45 3d	TSCmKO	Den	16.5936	4.05255
Gadd45 3d	TSCmKO	Den	19.3884	4.27712
Analysis	Genotype	Muscle	Value	LOG2(FC)	Average	sem	ANOVA	0.0036
Gadd45 7d	Ctrl	Inn	0.849445	-0.235407	-0.00871117	0.113653	Interaction	<0,0001
Gadd45 7d	Ctrl	Inn	1.08603	0.119059			Denervation effect	0.0004
Gadd45 7d	Ctrl	Inn	1.06453	0.0902142			Genotype effect
Gadd45 7d	Ctrl	Den	23.8498	4.57591	4.5803	0.0183483
Gadd45 7d	Ctrl	Den	24.4887	4.61405
Gadd45 7d	Ctrl	Den	23.4407	4.55094
Gadd45 7d	TSCmKO	Inn	7.53775	2.91413	2.34478	0.342337
Gadd45 7d	TSCmKO	Inn	3.31905	1.73077
Gadd45 7d	TSCmKO	Inn	5.23954	2.38944
Gadd45 7d	TSCmKO	Den	33.9403	5.08493	4.9857	0.313306
Gadd45 7d	TSCmKO	Den	21.1162	4.40028
Gadd45 7d	TSCmKO	Den	44.3821	5.47191
Figure S2o
Supplementary Table1
Analysis	Genotype	Muscle	Value	Average	sem	ANOVA
Gadd45 3d Prot	Ctrl	Inn	1.10561	1	0.126639	Interaction	0.971
Gadd45 3d Prot	Ctrl	Inn	0.733207			Denervation effect	0.0258
Gadd45 3d Prot	Ctrl	Inn	0.860221			Genotype effect	0.1465
Gadd45 3d Prot	Ctrl	Inn	1.30096
Gadd45 3d Prot	Ctrl	Den	2.29066	1.83176	0.175483
Gadd45 3d Prot	Ctrl	Den	1.51113
Gadd45 3d Prot	Ctrl	Den	1.91524
Gadd45 3d Prot	Ctrl	Den	1.61001
Gadd45 3d Prot	TSCmKO	Inn	1.21716	1.49572	0.168201
Gadd45 3d Prot	TSCmKO	Inn	1.47167
Gadd45 3d Prot	TSCmKO	Inn	1.79833
Gadd45 3d Prot	TSCmKO	Den	1.6584	2.35153	0.687281
Gadd45 3d Prot	TSCmKO	Den	1.67011
Gadd45 3d Prot	TSCmKO	Den	3.72607

## Sheet: Figure 3
Figure 3a
Supplemental Table1
Analysis	Genotype	Muscle	Value	Average	sem	ANOVA
Ulk757/Ulk 14hr	Ctrl	Inn	1.34982	1	0.15149	Interaction	0.652
Ulk757/Ulk 14hr	Ctrl	Inn	1.14744			Denervation effect	0.1911
Ulk757/Ulk 14hr	Ctrl	Inn	0.689558			Genotype effect	<0,0001
Ulk757/Ulk 14hr	Ctrl	Inn	0.813178
Ulk757/Ulk 14hr	Ctrl	Den	2.0191	1.3358	0.258599
Ulk757/Ulk 14hr	Ctrl	Den	1.39478
Ulk757/Ulk 14hr	Ctrl	Den	1.13294
Ulk757/Ulk 14hr	Ctrl	Den	0.796402
Ulk757/Ulk 14hr	TSCmKO	Inn	4.12092	3.40243	0.438975
Ulk757/Ulk 14hr	TSCmKO	Inn	3.48012
Ulk757/Ulk 14hr	TSCmKO	Inn	2.60624
Ulk757/Ulk 14hr	TSCmKO	Den	4.66559	4.07131	0.600953
Ulk757/Ulk 14hr	TSCmKO	Den	2.86943
Ulk757/Ulk 14hr	TSCmKO	Den	4.67892
Analysis	Genotype	Muscle	Value	Average	sem	ANOVA
Ulk757/actinin 14hr	Ctrl	Inn	0.850619	1	0.397949	Interaction	0.6683
Ulk757/actinin 14hr	Ctrl	Inn	0.624228			Denervation effect	0.6072
Ulk757/actinin 14hr	Ctrl	Inn	0.368445			Genotype effect	<0,0001
Ulk757/actinin 14hr	Ctrl	Inn	2.15671
Ulk757/actinin 14hr	Ctrl	Den	0.591738	0.915801	0.282053
Ulk757/actinin 14hr	Ctrl	Den	0.701393
Ulk757/actinin 14hr	Ctrl	Den	0.611156
Ulk757/actinin 14hr	Ctrl	Den	1.75892
Ulk757/actinin 14hr	TSCmKO	Inn	8.34451	9.41623	1.72462
Ulk757/actinin 14hr	TSCmKO	Inn	7.11281
Ulk757/actinin 14hr	TSCmKO	Inn	12.7914
Ulk757/actinin 14hr	TSCmKO	Den	8.75542	8.49915	1.27881
Ulk757/actinin 14hr	TSCmKO	Den	6.16721
Ulk757/actinin 14hr	TSCmKO	Den	10.5748
Analysis	Genotype	Muscle	Value	Average	sem	ANOVA
Ulk317/Ulk 14hr	Ctrl	Inn	0.882355	1	0.23071	Interaction	0.9268
Ulk317/Ulk 14hr	Ctrl	Inn	1.38779			Denervation effect	0.7925
Ulk317/Ulk 14hr	Ctrl	Inn	1.33291			Genotype effect	0.0068
Ulk317/Ulk 14hr	Ctrl	Inn	0.396946
Ulk317/Ulk 14hr	Ctrl	Den	1.89611	1.04354	0.347588
Ulk317/Ulk 14hr	Ctrl	Den	1.25576
Ulk317/Ulk 14hr	Ctrl	Den	0.746775
Ulk317/Ulk 14hr	Ctrl	Den	0.275536
Ulk317/Ulk 14hr	TSCmKO	Inn	0.171839	0.136207	0.030178
Ulk317/Ulk 14hr	TSCmKO	Inn	0.160579
Ulk317/Ulk 14hr	TSCmKO	Inn	0.0762018
Ulk317/Ulk 14hr	TSCmKO	Den	0.268697	0.226395	0.0290361
Ulk317/Ulk 14hr	TSCmKO	Den	0.239698
Ulk317/Ulk 14hr	TSCmKO	Den	0.170788
Analysis	Genotype	Muscle	Value	Average	sem	ANOVA
Ulk317/actinin 14hr	Ctrl	Inn	0.723065	1	0.134988	Interaction	0.0385
Ulk317/actinin 14hr	Ctrl	Inn	0.981771			Denervation effect	0.4929
Ulk317/actinin 14hr	Ctrl	Inn	0.926138			Genotype effect	0.0055
Ulk317/actinin 14hr	Ctrl	Inn	1.36903
Ulk317/actinin 14hr	Ctrl	Den	0.722618	0.714748	0.0668935
Ulk317/actinin 14hr	Ctrl	Den	0.821177
Ulk317/actinin 14hr	Ctrl	Den	0.523854
Ulk317/actinin 14hr	Ctrl	Den	0.791345
Ulk317/actinin 14hr	TSCmKO	Inn	0.452484	0.455204	0.0172467
Ulk317/actinin 14hr	TSCmKO	Inn	0.426786
Ulk317/actinin 14hr	TSCmKO	Inn	0.486344
Ulk317/actinin 14hr	TSCmKO	Den	0.655704	0.609196	0.0537804
Ulk317/actinin 14hr	TSCmKO	Den	0.669935
Ulk317/actinin 14hr	TSCmKO	Den	0.50195
Analysis	Genotype	Muscle	Value	Average	sem	ANOVA
Ulk/Actinin 14hr	Ctrl	Inn	0.578046	1	0.478013	Interaction	0.5582
Ulk/Actinin 14hr	Ctrl	Inn	0.499016			Denervation effect	0.3583
Ulk/Actinin 14hr	Ctrl	Inn	0.490122			Genotype effect	0.0215
Ulk/Actinin 14hr	Ctrl	Inn	2.43281
Ulk/Actinin 14hr	Ctrl	Den	0.268828	0.812705	0.40745
Ulk/Actinin 14hr	Ctrl	Den	0.461275
Ulk/Actinin 14hr	Ctrl	Den	0.494822
Ulk/Actinin 14hr	Ctrl	Den	2.02589
Ulk/Actinin 14hr	TSCmKO	Inn	1.85742	2.74474	0.878654
Ulk/Actinin 14hr	TSCmKO	Inn	1.87478
Ulk/Actinin 14hr	TSCmKO	Inn	4.50202
Ulk/Actinin 14hr	TSCmKO	Den	1.72137	1.92201	0.104523
Ulk/Actinin 14hr	TSCmKO	Den	1.9715
Ulk/Actinin 14hr	TSCmKO	Den	2.07315
Analysis	Genotype	Muscle	Value	Average	sem	ANOVA
p62/Actinin 14hr	Ctrl	Inn	0.511162	1	0.404131	Interaction	0.8258
p62/Actinin 14hr	Ctrl	Inn	1.23947			Denervation effect	0.6262
p62/Actinin 14hr	Ctrl	Inn	2.02814			Genotype effect	0.0008
p62/Actinin 14hr	Ctrl	Inn	0.22123
p62/Actinin 14hr	Ctrl	Den	0.85397	1.49959	0.626989
p62/Actinin 14hr	Ctrl	Den	1.89153
p62/Actinin 14hr	Ctrl	Den	3.06078
p62/Actinin 14hr	Ctrl	Den	0.192069
p62/Actinin 14hr	TSCmKO	Inn	6.71867	9.10374	1.37819
p62/Actinin 14hr	TSCmKO	Inn	11.4928
p62/Actinin 14hr	TSCmKO	Inn	9.09972
p62/Actinin 14hr	TSCmKO	Den	15.2895	10.4196	3.95394
p62/Actinin 14hr	TSCmKO	Den	13.3803
p62/Actinin 14hr	TSCmKO	Den	2.58889
Analysis	Genotype	Muscle	Value	Average	sem	ANOVA
beclin/Actinin 14hr	Ctrl	Inn	0.454359	1	0.393358	Interaction	0.7925
beclin/Actinin 14hr	Ctrl	Inn	0.731349			Denervation effect	0.5532
beclin/Actinin 14hr	Ctrl	Inn	0.647103			Genotype effect	0.0918
beclin/Actinin 14hr	Ctrl	Inn	2.16719
beclin/Actinin 14hr	Ctrl	Den	0.534167	0.877087	0.344598
beclin/Actinin 14hr	Ctrl	Den	0.632947
beclin/Actinin 14hr	Ctrl	Den	0.43732
beclin/Actinin 14hr	Ctrl	Den	1.90392
beclin/Actinin 14hr	TSCmKO	Inn	1.62808	1.76437	0.361691
beclin/Actinin 14hr	TSCmKO	Inn	1.21727
beclin/Actinin 14hr	TSCmKO	Inn	2.44777
beclin/Actinin 14hr	TSCmKO	Den	1.91453	1.44794	0.234115
beclin/Actinin 14hr	TSCmKO	Den	1.2485
beclin/Actinin 14hr	TSCmKO	Den	1.18077
Analysis	Genotype	Muscle	Value	Average	sem	ANOVA
LC3BII/LC3I 14hr	Ctrl	Inn	0.76971	1	0.221625	Interaction	0.3712
LC3BII/LC3I 14hr	Ctrl	Inn	0.824717			Denervation effect	0.9167
LC3BII/LC3I 14hr	Ctrl	Inn	0.742674			Genotype effect	0.0013
LC3BII/LC3I 14hr	Ctrl	Inn	1.6629
LC3BII/LC3I 14hr	Ctrl	Den	1.30504	1.14133	0.176331
LC3BII/LC3I 14hr	Ctrl	Den	1.06674
LC3BII/LC3I 14hr	Ctrl	Den	0.686421
LC3BII/LC3I 14hr	Ctrl	Den	1.50712
LC3BII/LC3I 14hr	TSCmKO	Inn	0.553766	0.403396	0.0753918
LC3BII/LC3I 14hr	TSCmKO	Inn	0.337874
LC3BII/LC3I 14hr	TSCmKO	Inn	0.318548
LC3BII/LC3I 14hr	TSCmKO	Den	0.222142	0.225505	0.00181571
LC3BII/LC3I 14hr	TSCmKO	Den	0.226001
LC3BII/LC3I 14hr	TSCmKO	Den	0.228372
Analysis	Genotype	Muscle	Value	Average	sem	ANOVA
LC3BII/actinin 14hr	Ctrl	Inn	0.740265	1	0.394509	Interaction	0.8633
LC3BII/actinin 14hr	Ctrl	Inn	0.597827			Denervation effect	0.4368
LC3BII/actinin 14hr	Ctrl	Inn	0.488524			Genotype effect	0.1181
LC3BII/actinin 14hr	Ctrl	Inn	2.17338
LC3BII/actinin 14hr	Ctrl	Den	0.957389	0.735963	0.213721
LC3BII/actinin 14hr	Ctrl	Den	0.482998
LC3BII/actinin 14hr	Ctrl	Den	0.285577
LC3BII/actinin 14hr	Ctrl	Den	1.21789
LC3BII/actinin 14hr	TSCmKO	Inn	0.611932	0.495156	0.0636524
LC3BII/actinin 14hr	TSCmKO	Inn	0.392865
LC3BII/actinin 14hr	TSCmKO	Inn	0.480672
LC3BII/actinin 14hr	TSCmKO	Den	0.249027	0.325681	0.050592
LC3BII/actinin 14hr	TSCmKO	Den	0.306808
LC3BII/actinin 14hr	TSCmKO	Den	0.421207
Analysis	Genotype	Muscle	Value	Average	sem	ANOVA
Ulk757/Ulk 1d	Ctrl	Inn	0.710215	1	0.147407	Interaction	0.2772
Ulk757/Ulk 1d	Ctrl	Inn	1.01431			Denervation effect	0.4731
Ulk757/Ulk 1d	Ctrl	Inn	0.87447			Genotype effect	<0,0001
Ulk757/Ulk 1d	Ctrl	Inn	1.40101
Ulk757/Ulk 1d	Ctrl	Den	1.10265	1.29268	0.34997
Ulk757/Ulk 1d	Ctrl	Den	0.828618
Ulk757/Ulk 1d	Ctrl	Den	0.911073
Ulk757/Ulk 1d	Ctrl	Den	2.32837
Ulk757/Ulk 1d	TSCmKO	Inn	9.42904	8.2143	0.833764
Ulk757/Ulk 1d	TSCmKO	Inn	6.61759
Ulk757/Ulk 1d	TSCmKO	Inn	8.59627
Ulk757/Ulk 1d	TSCmKO	Den	8.43262	6.84053	1.4212
Ulk757/Ulk 1d	TSCmKO	Den	4.00528
Ulk757/Ulk 1d	TSCmKO	Den	8.08368
Analysis	Genotype	Muscle	Value	Average	sem	ANOVA
Ulk757/actinin 1d	Ctrl	Inn	1.06156	1	0.063538	Interaction	0.3782
Ulk757/actinin 1d	Ctrl	Inn	1.14826			Denervation effect	0.6651
Ulk757/actinin 1d	Ctrl	Inn	0.913306			Genotype effect	<0,0001
Ulk757/actinin 1d	Ctrl	Inn	0.876876
Ulk757/actinin 1d	Ctrl	Den	1.15909	1.1788	0.181781
Ulk757/actinin 1d	Ctrl	Den	0.99466
Ulk757/actinin 1d	Ctrl	Den	0.867522
Ulk757/actinin 1d	Ctrl	Den	1.69391
Ulk757/actinin 1d	TSCmKO	Inn	4.98748	4.63902	0.283569
Ulk757/actinin 1d	TSCmKO	Inn	4.07728
Ulk757/actinin 1d	TSCmKO	Inn	4.85229
Ulk757/actinin 1d	TSCmKO	Den	5.32971	4.12523	0.807182
Ulk757/actinin 1d	TSCmKO	Den	2.5921
Ulk757/actinin 1d	TSCmKO	Den	4.45387
Analysis	Genotype	Muscle	Value	Average	sem	ANOVA
Ulk317/Ulk 1d	Ctrl	Inn	0.574816	1	0.159126	Interaction	0.6964
Ulk317/Ulk 1d	Ctrl	Inn	1.15591			Denervation effect	0.4578
Ulk317/Ulk 1d	Ctrl	Inn	1.31143			Genotype effect	0.3197
Ulk317/Ulk 1d	Ctrl	Inn	0.957845
Ulk317/Ulk 1d	Ctrl	Den	0.779966	1.21261	0.162243
Ulk317/Ulk 1d	Ctrl	Den	1.15687
Ulk317/Ulk 1d	Ctrl	Den	1.40055
Ulk317/Ulk 1d	Ctrl	Den	1.51305
Ulk317/Ulk 1d	TSCmKO	Inn	1.00127	0.883125	0.201996
Ulk317/Ulk 1d	TSCmKO	Inn	1.15863
Ulk317/Ulk 1d	TSCmKO	Inn	0.489481
Ulk317/Ulk 1d	TSCmKO	Den	0.872476	0.950247	0.20808
Ulk317/Ulk 1d	TSCmKO	Den	1.34319
Ulk317/Ulk 1d	TSCmKO	Den	0.635076
Analysis	Genotype	Muscle	Value	Average	sem	ANOVA
Ulk317/actinin 1d	Ctrl	Inn	0.830745	1	0.178158	Interaction	0.8939
Ulk317/actinin 1d	Ctrl	Inn	1.26525			Denervation effect	0.5179
Ulk317/actinin 1d	Ctrl	Inn	1.32434			Genotype effect	0.0057
Ulk317/actinin 1d	Ctrl	Inn	0.579664
Ulk317/actinin 1d	Ctrl	Den	0.792755	1.12232	0.12533
Ulk317/actinin 1d	Ctrl	Den	1.34273
Ulk317/actinin 1d	Ctrl	Den	1.28946
Ulk317/actinin 1d	Ctrl	Den	1.06433
Ulk317/actinin 1d	TSCmKO	Inn	0.512092	0.489826	0.12264
Ulk317/actinin 1d	TSCmKO	Inn	0.690235
Ulk317/actinin 1d	TSCmKO	Inn	0.267151
Ulk317/actinin 1d	TSCmKO	Den	0.533185	0.570672	0.146172
Ulk317/actinin 1d	TSCmKO	Den	0.840503
Ulk317/actinin 1d	TSCmKO	Den	0.338328
Analysis	Genotype	Muscle	Value	Average	sem	ANOVA
Ulk/Actinin 1d	Ctrl	Inn	1.39137	1	0.166094	Interaction	0.601
Ulk/Actinin 1d	Ctrl	Inn	1.0538			Denervation effect	0.8378
Ulk/Actinin 1d	Ctrl	Inn	0.972208			Genotype effect	0.0049
Ulk/Actinin 1d	Ctrl	Inn	0.58262
Ulk/Actinin 1d	Ctrl	Den	0.978516	0.914875	0.0923584
Ulk/Actinin 1d	Ctrl	Den	1.1174
Ulk/Actinin 1d	Ctrl	Den	0.886371
Ulk/Actinin 1d	Ctrl	Den	0.677215
Ulk/Actinin 1d	TSCmKO	Inn	0.492382	0.530452	0.0235598
Ulk/Actinin 1d	TSCmKO	Inn	0.573533
Ulk/Actinin 1d	TSCmKO	Inn	0.525442
Ulk/Actinin 1d	TSCmKO	Den	0.588341	0.567884	0.0278006
Ulk/Actinin 1d	TSCmKO	Den	0.60243
Ulk/Actinin 1d	TSCmKO	Den	0.512881
Analysis	Genotype	Muscle	Value	Average	sem	ANOVA
p62/Actinin 1d	Ctrl	Inn	0.489597	1	0.275422	Interaction	0.5305
p62/Actinin 1d	Ctrl	Inn	1.76301			Denervation effect	0.4658
p62/Actinin 1d	Ctrl	Inn	1.00725			Genotype effect	<0,0001
p62/Actinin 1d	Ctrl	Inn	0.740135
p62/Actinin 1d	Ctrl	Den	0.993264	1.05487	0.338003
p62/Actinin 1d	Ctrl	Den	0.211659
p62/Actinin 1d	Ctrl	Den	1.15601
p62/Actinin 1d	Ctrl	Den	1.85856
p62/Actinin 1d	TSCmKO	Inn	6.24244	7.71369	0.743498
p62/Actinin 1d	TSCmKO	Inn	8.63621
p62/Actinin 1d	TSCmKO	Inn	8.26243
p62/Actinin 1d	TSCmKO	Den	7.20119	8.42648	0.729009
p62/Actinin 1d	TSCmKO	Den	9.72349
p62/Actinin 1d	TSCmKO	Den	8.35476
Analysis	Genotype	Muscle	Value	Average	sem	ANOVA
beclin/Actinin 1d	Ctrl	Inn	0.900203	1	0.0918694	Interaction	0.9134
beclin/Actinin 1d	Ctrl	Inn	0.814101			Denervation effect	0.6986
beclin/Actinin 1d	Ctrl	Inn	1.23215			Genotype effect	0.0001
beclin/Actinin 1d	Ctrl	Inn	1.05354
beclin/Actinin 1d	Ctrl	Den	1.07539	1.10749	0.205748
beclin/Actinin 1d	Ctrl	Den	1.07482
beclin/Actinin 1d	Ctrl	Den	0.63799
beclin/Actinin 1d	Ctrl	Den	1.64177
beclin/Actinin 1d	TSCmKO	Inn	1.59475	2.31397	0.382043
beclin/Actinin 1d	TSCmKO	Inn	2.45018
beclin/Actinin 1d	TSCmKO	Inn	2.89699
beclin/Actinin 1d	TSCmKO	Den	2.32119	2.37444	0.0788855
beclin/Actinin 1d	TSCmKO	Den	2.27244
beclin/Actinin 1d	TSCmKO	Den	2.52968
Analysis	Genotype	Muscle	Value	Average	sem	ANOVA
LC3BII/LC3I 1d	Ctrl	Inn	1.20292	1	0.0797719	Interaction	0.1095
LC3BII/LC3I 1d	Ctrl	Inn	0.904799			Denervation effect	0.5934
LC3BII/LC3I 1d	Ctrl	Inn	1.04694			Genotype effect	<0,0001
LC3BII/LC3I 1d	Ctrl	Inn	0.84534
LC3BII/LC3I 1d	Ctrl	Den	1.26284	1.09782	0.070596
LC3BII/LC3I 1d	Ctrl	Den	1.05523
LC3BII/LC3I 1d	Ctrl	Den	1.14445
LC3BII/LC3I 1d	Ctrl	Den	0.92875
LC3BII/LC3I 1d	TSCmKO	Inn	0.652957	0.636401	0.0487083
LC3BII/LC3I 1d	TSCmKO	Inn	0.544985
LC3BII/LC3I 1d	TSCmKO	Inn	0.711261
LC3BII/LC3I 1d	TSCmKO	Den	0.553181	0.449076	0.112105
LC3BII/LC3I 1d	TSCmKO	Den	0.568994
LC3BII/LC3I 1d	TSCmKO	Den	0.225052
Analysis	Genotype	Muscle	Value	Average	sem	ANOVA
LC3BII/actinin 1d	Ctrl	Inn	1.21689	1	0.172199	Interaction	0.338
LC3BII/actinin 1d	Ctrl	Inn	0.979288			Denervation effect	0.3218
LC3BII/actinin 1d	Ctrl	Inn	1.28211			Genotype effect	0.0979
LC3BII/actinin 1d	Ctrl	Inn	0.521703
LC3BII/actinin 1d	Ctrl	Den	0.879258	0.993943	0.121661
LC3BII/actinin 1d	Ctrl	Den	1.19574
LC3BII/actinin 1d	Ctrl	Den	1.19528
LC3BII/actinin 1d	Ctrl	Den	0.70549
LC3BII/actinin 1d	TSCmKO	Inn	0.517959	0.862879	0.212273
LC3BII/actinin 1d	TSCmKO	Inn	0.820977
LC3BII/actinin 1d	TSCmKO	Inn	1.2497
LC3BII/actinin 1d	TSCmKO	Den	0.673379	0.520076	0.161374
LC3BII/actinin 1d	TSCmKO	Den	0.689389
LC3BII/actinin 1d	TSCmKO	Den	0.197461
Analysis	Genotype	Muscle	Value	Average	sem	ANOVA
Ulk757/Ulk 3d	Ctrl	Inn	1.27959	1	0.236845	Interaction	0.2577
Ulk757/Ulk 3d	Ctrl	Inn	0.535852			Denervation effect	0.0171
Ulk757/Ulk 3d	Ctrl	Inn	0.666537			Genotype effect	0.0236
Ulk757/Ulk 3d	Ctrl	Inn	1.51802
Ulk757/Ulk 3d	Ctrl	Den	3.29055	4.18734	0.850332
Ulk757/Ulk 3d	Ctrl	Den	2.41709
Ulk757/Ulk 3d	Ctrl	Den	6.28968
Ulk757/Ulk 3d	Ctrl	Den	4.75205
Ulk757/Ulk 3d	TSCmKO	Inn	4.30996	4.03816	0.171463
Ulk757/Ulk 3d	TSCmKO	Inn	3.72117
Ulk757/Ulk 3d	TSCmKO	Inn	4.08335
Ulk757/Ulk 3d	TSCmKO	Den	4.31088	5.3393	1.3927
Ulk757/Ulk 3d	TSCmKO	Den	3.61173
Ulk757/Ulk 3d	TSCmKO	Den	8.0953
Analysis	Genotype	Muscle	Value	Average	sem	ANOVA
Ulk757/actinin 3d	Ctrl	Inn	1.11984	1	0.0682735	Interaction	0.1771
Ulk757/actinin 3d	Ctrl	Inn	0.931195			Denervation effect	0.0039
Ulk757/actinin 3d	Ctrl	Inn	0.841184			Genotype effect	0.0034
Ulk757/actinin 3d	Ctrl	Inn	1.10778
Ulk757/actinin 3d	Ctrl	Den	7.07349	6.9039	0.930682
Ulk757/actinin 3d	Ctrl	Den	4.42425
Ulk757/actinin 3d	Ctrl	Den	8.93882
Ulk757/actinin 3d	Ctrl	Den	7.17904
Ulk757/actinin 3d	TSCmKO	Inn	6.13545	6.99605	1.51487
Ulk757/actinin 3d	TSCmKO	Inn	9.9421
Ulk757/actinin 3d	TSCmKO	Inn	4.91059
Ulk757/actinin 3d	TSCmKO	Den	7.19116	9.59071	1.83862
Ulk757/actinin 3d	TSCmKO	Den	8.37736
Ulk757/actinin 3d	TSCmKO	Den	13.2036
Analysis	Genotype	Muscle	Value	Average	sem	ANOVA
Ulk317/Ulk 3d	Ctrl	Inn	1.19499	1	0.151478	Interaction	0.0446
Ulk317/Ulk 3d	Ctrl	Inn	0.556887			Denervation effect	0.0217
Ulk317/Ulk 3d	Ctrl	Inn	1.05266			Genotype effect	0.1635
Ulk317/Ulk 3d	Ctrl	Inn	1.19546
Ulk317/Ulk 3d	Ctrl	Den	0.313027	0.314101	0.0468242
Ulk317/Ulk 3d	Ctrl	Den	0.446568
Ulk317/Ulk 3d	Ctrl	Den	0.256446
Ulk317/Ulk 3d	Ctrl	Den	0.240363
Ulk317/Ulk 3d	TSCmKO	Inn	0.59989	0.479873	0.0983644
Ulk317/Ulk 3d	TSCmKO	Inn	0.554859
Ulk317/Ulk 3d	TSCmKO	Inn	0.284869
Ulk317/Ulk 3d	TSCmKO	Den	0.816077	0.422468	0.217035
Ulk317/Ulk 3d	TSCmKO	Den	0.384145
Ulk317/Ulk 3d	TSCmKO	Den	0.0671822
Analysis	Genotype	Muscle	Value	Average	sem	ANOVA
Ulk317/actinin 3d	Ctrl	Inn	0.992597	1	0.0932481	Interaction	0.4008
Ulk317/actinin 3d	Ctrl	Inn	0.918511			Denervation effect	0.2071
Ulk317/actinin 3d	Ctrl	Inn	1.26089			Genotype effect	0.8752
Ulk317/actinin 3d	Ctrl	Inn	0.828002
Ulk317/actinin 3d	Ctrl	Den	0.638657	0.526258	0.108173
Ulk317/actinin 3d	Ctrl	Den	0.775813
Ulk317/actinin 3d	Ctrl	Den	0.345915
Ulk317/actinin 3d	Ctrl	Den	0.344646
Ulk317/actinin 3d	TSCmKO	Inn	0.810525	0.847567	0.312859
Ulk317/actinin 3d	TSCmKO	Inn	1.40703
Ulk317/actinin 3d	TSCmKO	Inn	0.32515
Ulk317/actinin 3d	TSCmKO	Den	1.29207	0.747251	0.346479
Ulk317/actinin 3d	TSCmKO	Den	0.845685
Ulk317/actinin 3d	TSCmKO	Den	0.104
Analysis	Genotype	Muscle	Value	Average	sem	ANOVA
Ulk/Actinin 3d	Ctrl	Inn	0.760227	1	0.195882	Interaction	0.4042
Ulk/Actinin 3d	Ctrl	Inn	1.50957			Denervation effect	0.2338
Ulk/Actinin 3d	Ctrl	Inn	1.09629			Genotype effect	0.1894
Ulk/Actinin 3d	Ctrl	Inn	0.633918
Ulk/Actinin 3d	Ctrl	Den	1.86733	1.50106	0.143967
Ulk/Actinin 3d	Ctrl	Den	1.59003
Ulk/Actinin 3d	Ctrl	Den	1.23455
Ulk/Actinin 3d	Ctrl	Den	1.31233
Ulk/Actinin 3d	TSCmKO	Inn	1.2366	1.53405	0.397304
Ulk/Actinin 3d	TSCmKO	Inn	2.3209
Ulk/Actinin 3d	TSCmKO	Inn	1.04466
Ulk/Actinin 3d	TSCmKO	Den	1.44907	1.62693	0.1942
Ulk/Actinin 3d	TSCmKO	Den	2.01488
Ulk/Actinin 3d	TSCmKO	Den	1.41683
Analysis	Genotype	Muscle	Value	Average	sem	ANOVA
p62/Actinin 3d	Ctrl	Inn	0.690329	1	0.139083	Interaction	0.0363
p62/Actinin 3d	Ctrl	Inn	1.32212			Denervation effect	0.0009
p62/Actinin 3d	Ctrl	Inn	1.12104			Genotype effect	0.0038
p62/Actinin 3d	Ctrl	Inn	0.866511
p62/Actinin 3d	Ctrl	Den	6.89873	8.28703	1.41418
p62/Actinin 3d	Ctrl	Den	10.8859
p62/Actinin 3d	Ctrl	Den	4.98132
p62/Actinin 3d	Ctrl	Den	10.3821
p62/Actinin 3d	TSCmKO	Inn	3.88176	5.27531	0.931882
p62/Actinin 3d	TSCmKO	Inn	7.04387
p62/Actinin 3d	TSCmKO	Inn	4.9003
p62/Actinin 3d	TSCmKO	Den	18.5611	28.1066	7.36091
p62/Actinin 3d	TSCmKO	Den	42.5856
p62/Actinin 3d	TSCmKO	Den	23.173
Analysis	Genotype	Muscle	Value	Average	sem	ANOVA
beclin/Actinin 3d	Ctrl	Inn	0.51991	1	0.239479	Interaction	0.6977
beclin/Actinin 3d	Ctrl	Inn	1.63579			Denervation effect	0.8189
beclin/Actinin 3d	Ctrl	Inn	0.778331			Genotype effect	0.0126
beclin/Actinin 3d	Ctrl	Inn	1.06597
beclin/Actinin 3d	Ctrl	Den	1.48059	1.21688	0.196302
beclin/Actinin 3d	Ctrl	Den	1.62441
beclin/Actinin 3d	Ctrl	Den	0.908683
beclin/Actinin 3d	Ctrl	Den	0.853835
beclin/Actinin 3d	TSCmKO	Inn	1.17406	2.17314	0.675132
beclin/Actinin 3d	TSCmKO	Inn	3.45931
beclin/Actinin 3d	TSCmKO	Inn	1.88604
beclin/Actinin 3d	TSCmKO	Den	1.88876	2.11688	0.139115
beclin/Actinin 3d	TSCmKO	Den	2.09299
beclin/Actinin 3d	TSCmKO	Den	2.36889
Analysis	Genotype	Muscle	Value	Average	sem	ANOVA
LC3BII/LC3I 3d	Ctrl	Inn	0.481096	1	0.295099	Interaction	0.8409
LC3BII/LC3I 3d	Ctrl	Inn	0.778006			Denervation effect	0.7688
LC3BII/LC3I 3d	Ctrl	Inn	1.84584			Genotype effect	0.7482
LC3BII/LC3I 3d	Ctrl	Inn	0.895057
LC3BII/LC3I 3d	Ctrl	Den	0.6019	0.880712	0.12797
LC3BII/LC3I 3d	Ctrl	Den	0.840269
LC3BII/LC3I 3d	Ctrl	Den	1.22225
LC3BII/LC3I 3d	Ctrl	Den	0.858428
LC3BII/LC3I 3d	TSCmKO	Inn	0.695123	0.874162	0.089563
LC3BII/LC3I 3d	TSCmKO	Inn	0.9685
LC3BII/LC3I 3d	TSCmKO	Inn	0.958864
LC3BII/LC3I 3d	TSCmKO	Den	0.903572	0.851592	0.316253
LC3BII/LC3I 3d	TSCmKO	Den	1.37152
LC3BII/LC3I 3d	TSCmKO	Den	0.279689
Analysis	Genotype	Muscle	Value	Average	sem	ANOVA
LC3BII/actinin 3d	Ctrl	Inn	0.450188	1	0.250186	Interaction	0.8312
LC3BII/actinin 3d	Ctrl	Inn	1.60571			Denervation effect	0.7824
LC3BII/actinin 3d	Ctrl	Inn	1.17252			Genotype effect	0.8508
LC3BII/actinin 3d	Ctrl	Inn	0.771583
LC3BII/actinin 3d	Ctrl	Den	0.710811	1.11212	0.149865
LC3BII/actinin 3d	Ctrl	Den	1.31899
LC3BII/actinin 3d	Ctrl	Den	1.05642
LC3BII/actinin 3d	Ctrl	Den	1.36226
LC3BII/actinin 3d	TSCmKO	Inn	0.701466	1.09189	0.211024
LC3BII/actinin 3d	TSCmKO	Inn	1.42591
LC3BII/actinin 3d	TSCmKO	Inn	1.1483
LC3BII/actinin 3d	TSCmKO	Den	0.911148	1.10639	0.264436
LC3BII/actinin 3d	TSCmKO	Den	1.62967
LC3BII/actinin 3d	TSCmKO	Den	0.778342
Analysis	Genotype	Muscle	Value	Average	sem	ANOVA
Ulk757/Ulk 7d	Ctrl	Inn	1.10738	1	0.212342	Interaction	0.4691
Ulk757/Ulk 7d	Ctrl	Inn	0.85668			Denervation effect	0.8673
Ulk757/Ulk 7d	Ctrl	Inn	0.513813			Genotype effect	0.0167
Ulk757/Ulk 7d	Ctrl	Inn	1.52213
Ulk757/Ulk 7d	Ctrl	Den	1.71993	2.22135	0.496632
Ulk757/Ulk 7d	Ctrl	Den	1.38929
Ulk757/Ulk 7d	Ctrl	Den	2.13745
Ulk757/Ulk 7d	Ctrl	Den	3.63872
Ulk757/Ulk 7d	TSCmKO	Inn	3.71708	5.78613	2.06313
Ulk757/Ulk 7d	TSCmKO	Inn	9.91238
Ulk757/Ulk 7d	TSCmKO	Inn	3.72893
Ulk757/Ulk 7d	TSCmKO	Den	2.87026	5.01795	2.26899
Ulk757/Ulk 7d	TSCmKO	Den	9.5538
Ulk757/Ulk 7d	TSCmKO	Den	2.62979
Analysis	Genotype	Muscle	Value	Average	sem	ANOVA
Ulk757/actinin 7d	Ctrl	Inn	0.948679	1	0.182448	Interaction	0.3939
Ulk757/actinin 7d	Ctrl	Inn	1.33957			Denervation effect	0.0007
Ulk757/actinin 7d	Ctrl	Inn	0.509493			Genotype effect	<0,0001
Ulk757/actinin 7d	Ctrl	Inn	1.20226
Ulk757/actinin 7d	Ctrl	Den	3.05541	3.05529	0.508211
Ulk757/actinin 7d	Ctrl	Den	2.72216
Ulk757/actinin 7d	Ctrl	Den	2.01082
Ulk757/actinin 7d	Ctrl	Den	4.43277
Ulk757/actinin 7d	TSCmKO	Inn	8.06617	6.73567	0.916189
Ulk757/actinin 7d	TSCmKO	Inn	7.16153
Ulk757/actinin 7d	TSCmKO	Inn	4.9793
Ulk757/actinin 7d	TSCmKO	Den	10.4058	9.71911	0.357834
Ulk757/actinin 7d	TSCmKO	Den	9.5504
Ulk757/actinin 7d	TSCmKO	Den	9.20114
Analysis	Genotype	Muscle	Value	Average	sem	ANOVA
Ulk317/Ulk 7d	Ctrl	Inn	0.685318	1	0.224032	Interaction	0.9748
Ulk317/Ulk 7d	Ctrl	Inn	0.553337			Denervation effect	0.0724
Ulk317/Ulk 7d	Ctrl	Inn	1.29722			Genotype effect	0.7119
Ulk317/Ulk 7d	Ctrl	Inn	1.46412
Ulk317/Ulk 7d	Ctrl	Den	0.39408	0.442751	0.075685
Ulk317/Ulk 7d	Ctrl	Den	0.375035
Ulk317/Ulk 7d	Ctrl	Den	0.666792
Ulk317/Ulk 7d	Ctrl	Den	0.335095
Ulk317/Ulk 7d	TSCmKO	Inn	0.647021	1.1163	0.47199
Ulk317/Ulk 7d	TSCmKO	Inn	2.06027
Ulk317/Ulk 7d	TSCmKO	Inn	0.641596
Ulk317/Ulk 7d	TSCmKO	Den	0.297038	0.540777	0.346083
Ulk317/Ulk 7d	TSCmKO	Den	1.22368
Ulk317/Ulk 7d	TSCmKO	Den	0.101608
Analysis	Genotype	Muscle	Value	Average	sem	ANOVA
Ulk317/actinin 7d	Ctrl	Inn	0.602917	1	0.160286	Interaction	0.9811
Ulk317/actinin 7d	Ctrl	Inn	0.888541			Denervation effect	0.0636
Ulk317/actinin 7d	Ctrl	Inn	1.32096			Genotype effect	0.1468
Ulk317/actinin 7d	Ctrl	Inn	1.18759
Ulk317/actinin 7d	Ctrl	Den	0.718924	0.634238	0.0752777
Ulk317/actinin 7d	Ctrl	Den	0.754633
Ulk317/actinin 7d	Ctrl	Den	0.644182
Ulk317/actinin 7d	Ctrl	Den	0.419214
Ulk317/actinin 7d	TSCmKO	Inn	1.44186	1.28342	0.203355
Ulk317/actinin 7d	TSCmKO	Inn	1.5286
Ulk317/actinin 7d	TSCmKO	Inn	0.879807
Ulk317/actinin 7d	TSCmKO	Den	1.10588	0.909051	0.275424
Ulk317/actinin 7d	TSCmKO	Den	1.25619
Ulk317/actinin 7d	TSCmKO	Den	0.365082
Analysis	Genotype	Muscle	Value	Average	sem	ANOVA
Ulk/Actinin 7d	Ctrl	Inn	0.815544	1	0.167683	Interaction	0.3381
Ulk/Actinin 7d	Ctrl	Inn	1.48857			Denervation effect	0.076
Ulk/Actinin 7d	Ctrl	Inn	0.943965			Genotype effect	0.0971
Ulk/Actinin 7d	Ctrl	Inn	0.751917
Ulk/Actinin 7d	Ctrl	Den	1.69115	1.40293	0.226092
Ulk/Actinin 7d	Ctrl	Den	1.86529
Ulk/Actinin 7d	Ctrl	Den	0.895572
Ulk/Actinin 7d	Ctrl	Den	1.15971
Ulk/Actinin 7d	TSCmKO	Inn	2.0658	1.34159	0.399354
Ulk/Actinin 7d	TSCmKO	Inn	0.687783
Ulk/Actinin 7d	TSCmKO	Inn	1.27118
Ulk/Actinin 7d	TSCmKO	Den	3.45126	2.57788	0.81387
Ulk/Actinin 7d	TSCmKO	Den	0.951632
Ulk/Actinin 7d	TSCmKO	Den	3.33076
Analysis	Genotype	Muscle	Value	Average	sem	ANOVA
p62/Actinin 7d	Ctrl	Inn	0.861033	1	0.0688927	Interaction	0.0586
p62/Actinin 7d	Ctrl	Inn	0.918659			Denervation effect	0.0278
p62/Actinin 7d	Ctrl	Inn	1.05202			Genotype effect	0.0102
p62/Actinin 7d	Ctrl	Inn	1.16829
p62/Actinin 7d	Ctrl	Den	4.26083	6.29929	1.56674
p62/Actinin 7d	Ctrl	Den	10.7829
p62/Actinin 7d	Ctrl	Den	4.02585
p62/Actinin 7d	Ctrl	Den	6.1276
p62/Actinin 7d	TSCmKO	Inn	8.03584	13.355	4.23957
p62/Actinin 7d	TSCmKO	Inn	10.2961
p62/Actinin 7d	TSCmKO	Inn	21.7331
p62/Actinin 7d	TSCmKO	Den	36.1231	70.1852	28.4646
p62/Actinin 7d	TSCmKO	Den	47.7129
p62/Actinin 7d	TSCmKO	Den	126.72
Analysis	Genotype	Muscle	Value	Average	sem	ANOVA
beclin/Actinin 7d	Ctrl	Inn	1.13323	1	0.237513	Interaction	0.8894
beclin/Actinin 7d	Ctrl	Inn	0.691852			Denervation effect	0.0257
beclin/Actinin 7d	Ctrl	Inn	0.563559			Genotype effect	0.0004
beclin/Actinin 7d	Ctrl	Inn	1.61136
beclin/Actinin 7d	Ctrl	Den	1.92953	2.05099	0.329716
beclin/Actinin 7d	Ctrl	Den	1.18205
beclin/Actinin 7d	Ctrl	Den	2.39742
beclin/Actinin 7d	Ctrl	Den	2.69498
beclin/Actinin 7d	TSCmKO	Inn	3.78855	3.12049	0.362222
beclin/Actinin 7d	TSCmKO	Inn	2.5438
beclin/Actinin 7d	TSCmKO	Inn	3.02912
beclin/Actinin 7d	TSCmKO	Den	3.64163	4.29268	0.754459
beclin/Actinin 7d	TSCmKO	Den	5.79707
beclin/Actinin 7d	TSCmKO	Den	3.43934
Analysis	Genotype	Muscle	Value	Average	sem	ANOVA
LC3BII/LC3I 7d	Ctrl	Inn	1.51798	1	0.220477	Interaction	0.5047
LC3BII/LC3I 7d	Ctrl	Inn	0.552898			Denervation effect	0.9333
LC3BII/LC3I 7d	Ctrl	Inn	0.727279			Genotype effect	0.0065
LC3BII/LC3I 7d	Ctrl	Inn	1.20184
LC3BII/LC3I 7d	Ctrl	Den	1.11461	0.890437	0.0842788
LC3BII/LC3I 7d	Ctrl	Den	0.727241
LC3BII/LC3I 7d	Ctrl	Den	0.916911
LC3BII/LC3I 7d	Ctrl	Den	0.802985
LC3BII/LC3I 7d	TSCmKO	Inn	0.434351	0.419696	0.0359797
LC3BII/LC3I 7d	TSCmKO	Inn	0.351356
LC3BII/LC3I 7d	TSCmKO	Inn	0.473382
LC3BII/LC3I 7d	TSCmKO	Den	0.453829	0.505096	0.0256936
LC3BII/LC3I 7d	TSCmKO	Den	0.527684
LC3BII/LC3I 7d	TSCmKO	Den	0.533775
Analysis	Genotype	Muscle	Value	Average	sem	ANOVA
LC3BII/actinin 7d	Ctrl	Inn	1.54434	1	0.200966	Interaction	0.8796
LC3BII/actinin 7d	Ctrl	Inn	0.576107			Denervation effect	0.0056
LC3BII/actinin 7d	Ctrl	Inn	0.913287			Genotype effect	0.0142
LC3BII/actinin 7d	Ctrl	Inn	0.966266
LC3BII/actinin 7d	Ctrl	Den	1.53185	1.60366	0.21849
LC3BII/actinin 7d	Ctrl	Den	2.24143
LC3BII/actinin 7d	Ctrl	Den	1.30059
LC3BII/actinin 7d	Ctrl	Den	1.34079
LC3BII/actinin 7d	TSCmKO	Inn	0.462231	0.439688	0.0136767
LC3BII/actinin 7d	TSCmKO	Inn	0.441834
LC3BII/actinin 7d	TSCmKO	Inn	0.415
LC3BII/actinin 7d	TSCmKO	Den	1.10664	1.0992	0.0898181
LC3BII/actinin 7d	TSCmKO	Den	0.940048
LC3BII/actinin 7d	TSCmKO	Den	1.25092
Analysis	Genotype	Muscle	Value	Average	sem	ANOVA
Ulk757/Ulk 14d	Ctrl	Inn	0.495114	1	0.254297	Interaction	0.7745
Ulk757/Ulk 14d	Ctrl	Inn	1.30554			Denervation effect	0.2038
Ulk757/Ulk 14d	Ctrl	Inn	1.19935			Genotype effect	0.0019
Ulk757/Ulk 14d	Ctrl	Den	1.27429	2.97576	0.889586
Ulk757/Ulk 14d	Ctrl	Den	3.3761
Ulk757/Ulk 14d	Ctrl	Den	4.27688
Ulk757/Ulk 14d	TSCmKO	Inn	4.90014	8.69379	1.90425
Ulk757/Ulk 14d	TSCmKO	Inn	10.2996
Ulk757/Ulk 14d	TSCmKO	Inn	10.8816
Ulk757/Ulk 14d	TSCmKO	Den	6.0884	11.7465	2.95336
Ulk757/Ulk 14d	TSCmKO	Den	13.1072
Ulk757/Ulk 14d	TSCmKO	Den	16.044
Analysis	Genotype	Muscle	Value	Average	sem	ANOVA
Ulk757/actinin 14d	Ctrl	Inn	0.609791	1	0.295171	Interaction	0.7359
Ulk757/actinin 14d	Ctrl	Inn	1.57875			Denervation effect	0.0298
Ulk757/actinin 14d	Ctrl	Inn	0.811464			Genotype effect	0.0087
Ulk757/actinin 14d	Ctrl	Den	2.39275	4.03821	0.964055
Ulk757/actinin 14d	Ctrl	Den	5.73132
Ulk757/actinin 14d	Ctrl	Den	3.99056
Ulk757/actinin 14d	TSCmKO	Inn	3.97037	5.11065	0.579713
Ulk757/actinin 14d	TSCmKO	Inn	5.49904
Ulk757/actinin 14d	TSCmKO	Inn	5.86253
Ulk757/actinin 14d	TSCmKO	Den	6.31882	9.07564	2.38554
Ulk757/actinin 14d	TSCmKO	Den	13.8264
Ulk757/actinin 14d	TSCmKO	Den	7.08176
Analysis	Genotype	Muscle	Value	Average	sem	ANOVA
Ulk317/Ulk 14d	Ctrl	Inn	1.29687	1	0.199837	Interaction	0.7924
Ulk317/Ulk 14d	Ctrl	Inn	1.08331			Denervation effect	0.0023
Ulk317/Ulk 14d	Ctrl	Inn	0.619821			Genotype effect	0.0221
Ulk317/Ulk 14d	Ctrl	Den	0.303835	0.381718	0.126972
Ulk317/Ulk 14d	Ctrl	Den	0.211336
Ulk317/Ulk 14d	Ctrl	Den	0.629983
Ulk317/Ulk 14d	TSCmKO	Inn	0.823889	0.589889	0.117002
Ulk317/Ulk 14d	TSCmKO	Inn	0.474065
Ulk317/Ulk 14d	TSCmKO	Inn	0.471712
Ulk317/Ulk 14d	TSCmKO	Den	0.0321741	0.0435528	0.0108282
Ulk317/Ulk 14d	TSCmKO	Den	0.0651996
Ulk317/Ulk 14d	TSCmKO	Den	0.0332847
Analysis	Genotype	Muscle	Value	Average	sem	ANOVA
Ulk317/actinin 14d	Ctrl	Inn	1.44043	1	0.319773	Interaction	0.5364
Ulk317/actinin 14d	Ctrl	Inn	1.18139			Denervation effect	0.0391
Ulk317/actinin 14d	Ctrl	Inn	0.378187			Genotype effect	0.0158
Ulk317/actinin 14d	Ctrl	Den	0.514499	0.456045	0.0664047
Ulk317/actinin 14d	Ctrl	Den	0.323541
Ulk317/actinin 14d	Ctrl	Den	0.530094
Ulk317/actinin 14d	TSCmKO	Inn	0.602017	0.353153	0.124433
Ulk317/actinin 14d	TSCmKO	Inn	0.228256
Ulk317/actinin 14d	TSCmKO	Inn	0.229185
Ulk317/actinin 14d	TSCmKO	Den	0.0301132	0.0351289	0.0143017
Ulk317/actinin 14d	TSCmKO	Den	0.0620242
Ulk317/actinin 14d	TSCmKO	Den	0.0132493
Analysis	Genotype	Muscle	Value	Average	sem	ANOVA
Ulk/Actinin 14d	Ctrl	Inn	1.18521	1	0.174565	Interaction	0.5616
Ulk/Actinin 14d	Ctrl	Inn	1.1637			Denervation effect	0.1331
Ulk/Actinin 14d	Ctrl	Inn	0.651091			Genotype effect	0.0303
Ulk/Actinin 14d	Ctrl	Den	1.80695	1.44616	0.278663
Ulk/Actinin 14d	Ctrl	Den	1.63364
Ulk/Actinin 14d	Ctrl	Den	0.897894
Ulk/Actinin 14d	TSCmKO	Inn	0.779724	0.603989	0.0878779
Ulk/Actinin 14d	TSCmKO	Inn	0.513789
Ulk/Actinin 14d	TSCmKO	Inn	0.518454
Ulk/Actinin 14d	TSCmKO	Den	0.998737	0.812873	0.194112
Ulk/Actinin 14d	TSCmKO	Den	1.01512
Ulk/Actinin 14d	TSCmKO	Den	0.424764
Analysis	Genotype	Muscle	Value	Average	sem	ANOVA
p62/Actinin 14d	Ctrl	Inn	0.903942	1	0.0909136	Interaction	0.0759
p62/Actinin 14d	Ctrl	Inn	0.91433			Denervation effect	0.0584
p62/Actinin 14d	Ctrl	Inn	1.18173			Genotype effect	0.0014
p62/Actinin 14d	Ctrl	Den	1.93254	1.88058	0.444308
p62/Actinin 14d	Ctrl	Den	1.08635
p62/Actinin 14d	Ctrl	Den	2.62284
p62/Actinin 14d	TSCmKO	Inn	12.6723	15.4093	2.14247
p62/Actinin 14d	TSCmKO	Inn	19.633
p62/Actinin 14d	TSCmKO	Inn	13.9227
p62/Actinin 14d	TSCmKO	Den	22.2966	37.6697	10.2588
p62/Actinin 14d	TSCmKO	Den	57.1241
p62/Actinin 14d	TSCmKO	Den	33.5884
Analysis	Genotype	Muscle	Value	Average	sem	ANOVA
beclin/Actinin 14d	Ctrl	Inn	1.07447	1	0.269037	Interaction	0.5351
beclin/Actinin 14d	Ctrl	Inn	1.42427			Denervation effect	0.0273
beclin/Actinin 14d	Ctrl	Inn	0.501264			Genotype effect	0.2859
beclin/Actinin 14d	Ctrl	Den	2.69335	2.47896	0.287087
beclin/Actinin 14d	Ctrl	Den	1.91047
beclin/Actinin 14d	Ctrl	Den	2.83304
beclin/Actinin 14d	TSCmKO	Inn	2.22911	1.79248	0.219647
beclin/Actinin 14d	TSCmKO	Inn	1.61599
beclin/Actinin 14d	TSCmKO	Inn	1.53234
beclin/Actinin 14d	TSCmKO	Den	2.13526	2.6981	0.761426
beclin/Actinin 14d	TSCmKO	Den	4.20497
beclin/Actinin 14d	TSCmKO	Den	1.75408
Analysis	Genotype	Muscle	Value	Average	sem	ANOVA
LC3BII/LC3I 14d	Ctrl	Inn	1.22359	1	0.113092	Interaction	0.0783
LC3BII/LC3I 14d	Ctrl	Inn	0.858603			Denervation effect	0.0051
LC3BII/LC3I 14d	Ctrl	Inn	0.917812			Genotype effect	0.0002
LC3BII/LC3I 14d	Ctrl	Den	1.87434	1.58191	0.149687
LC3BII/LC3I 14d	Ctrl	Den	1.49118
LC3BII/LC3I 14d	Ctrl	Den	1.38019
LC3BII/LC3I 14d	TSCmKO	Inn	0.428871	0.555701	0.0639635
LC3BII/LC3I 14d	TSCmKO	Inn	0.633594
LC3BII/LC3I 14d	TSCmKO	Inn	0.604639
LC3BII/LC3I 14d	TSCmKO	Den	0.746724	0.734973	0.0227317
LC3BII/LC3I 14d	TSCmKO	Den	0.691063
LC3BII/LC3I 14d	TSCmKO	Den	0.767132
Analysis	Genotype	Muscle	Value	Average	sem	ANOVA
LC3BII/actinin 14d	Ctrl	Inn	0.841934	1	0.115862	Interaction	0.0487
LC3BII/actinin 14d	Ctrl	Inn	1.22578			Denervation effect	0.0102
LC3BII/actinin 14d	Ctrl	Inn	0.93229			Genotype effect	0.0188
LC3BII/actinin 14d	Ctrl	Den	8.64585	5.54163	1.55595
LC3BII/actinin 14d	Ctrl	Den	4.17879
LC3BII/actinin 14d	Ctrl	Den	3.80026
LC3BII/actinin 14d	TSCmKO	Inn	0.602507	0.509463	0.0555857
LC3BII/actinin 14d	TSCmKO	Inn	0.515631
LC3BII/actinin 14d	TSCmKO	Inn	0.410249
LC3BII/actinin 14d	TSCmKO	Den	1.00794	1.32787	0.361738
LC3BII/actinin 14d	TSCmKO	Den	2.04979
LC3BII/actinin 14d	TSCmKO	Den	0.925878
Analysis	Genotype	Muscle	Value	Average	sem	ANOVA
Ulk757/Ulk 28d	Ctrl	Inn	0.499072	1	0.336287	Interaction	0.5497
Ulk757/Ulk 28d	Ctrl	Inn	0.861787			Denervation effect	0.609
Ulk757/Ulk 28d	Ctrl	Inn	1.63914			Genotype effect	0.0449
Ulk757/Ulk 28d	Ctrl	Den	0.62416	0.84617	0.11125
Ulk757/Ulk 28d	Ctrl	Den	0.94439
Ulk757/Ulk 28d	Ctrl	Den	0.969959
Ulk757/Ulk 28d	TSCmKO	Inn	2.73393	3.9207	0.726413
Ulk757/Ulk 28d	TSCmKO	Inn	3.78834
Ulk757/Ulk 28d	TSCmKO	Inn	5.23983
Ulk757/Ulk 28d	TSCmKO	Den	2.49956	5.85139	3.23895
Ulk757/Ulk 28d	TSCmKO	Den	12.328
Ulk757/Ulk 28d	TSCmKO	Den	2.72664
Analysis	Genotype	Muscle	Value	Average	sem	ANOVA
Ulk757/actinin 28d	Ctrl	Inn	0.560217	1	0.246991	Interaction	0.6091
Ulk757/actinin 28d	Ctrl	Inn	1.02507			Denervation effect	0.4326
Ulk757/actinin 28d	Ctrl	Inn	1.41472			Genotype effect	0.0036
Ulk757/actinin 28d	Ctrl	Den	2.01865	2.09304	0.233318
Ulk757/actinin 28d	Ctrl	Den	2.52919
Ulk757/actinin 28d	Ctrl	Den	1.73129
Ulk757/actinin 28d	TSCmKO	Inn	5.06521	14.1403	5.56146
Ulk757/actinin 28d	TSCmKO	Inn	13.108
Ulk757/actinin 28d	TSCmKO	Inn	24.2475
Ulk757/actinin 28d	TSCmKO	Den	12.4488	19.188	4.91796
Ulk757/actinin 28d	TSCmKO	Den	28.7621
Ulk757/actinin 28d	TSCmKO	Den	16.3531
Analysis	Genotype	Muscle	Value	Average	sem	ANOVA
Ulk317/Ulk 28d	Ctrl	Inn	0.619729	1	0.344136	Interaction	0.3725
Ulk317/Ulk 28d	Ctrl	Inn	0.693311			Denervation effect	0.0193
Ulk317/Ulk 28d	Ctrl	Inn	1.68696			Genotype effect	0.0634
Ulk317/Ulk 28d	Ctrl	Den	0.122439	0.296274	0.100205
Ulk317/Ulk 28d	Ctrl	Den	0.296826
Ulk317/Ulk 28d	Ctrl	Den	0.469557
Ulk317/Ulk 28d	TSCmKO	Inn	0.547515	0.43587	0.0622731
Ulk317/Ulk 28d	TSCmKO	Inn	0.332242
Ulk317/Ulk 28d	TSCmKO	Inn	0.427853
Ulk317/Ulk 28d	TSCmKO	Den	0.0921875	0.0760793	0.0142914
Ulk317/Ulk 28d	TSCmKO	Den	0.047577
Ulk317/Ulk 28d	TSCmKO	Den	0.0884733
Analysis	Genotype	Muscle	Value	Average	sem	ANOVA
Ulk317/actinin 28d	Ctrl	Inn	0.701193	1	0.236782	Interaction	0.141
Ulk317/actinin 28d	Ctrl	Inn	0.831231			Denervation effect	0.0144
Ulk317/actinin 28d	Ctrl	Inn	1.46758			Genotype effect	0.8567
Ulk317/actinin 28d	Ctrl	Den	0.399142	0.681729	0.141851
Ulk317/actinin 28d	Ctrl	Den	0.80126
Ulk317/actinin 28d	Ctrl	Den	0.844785
Ulk317/actinin 28d	TSCmKO	Inn	1.02247	1.39229	0.304242
Ulk317/actinin 28d	TSCmKO	Inn	1.15874
Ulk317/actinin 28d	TSCmKO	Inn	1.99567
Ulk317/actinin 28d	TSCmKO	Den	0.462783	0.369837	0.130643
Ulk317/actinin 28d	TSCmKO	Den	0.111884
Ulk317/actinin 28d	TSCmKO	Den	0.534843
Analysis	Genotype	Muscle	Value	Average	sem	ANOVA
Ulk/Actinin 28d	Ctrl	Inn	1.06062	1	0.0940422	Interaction	0.7943
Ulk/Actinin 28d	Ctrl	Inn	1.12388			Denervation effect	0.1019
Ulk/Actinin 28d	Ctrl	Inn	0.815495			Genotype effect	0.02
Ulk/Actinin 28d	Ctrl	Den	3.05586	2.42427	0.398852
Ulk/Actinin 28d	Ctrl	Den	2.53045
Ulk/Actinin 28d	Ctrl	Den	1.68649
Ulk/Actinin 28d	TSCmKO	Inn	1.75057	3.13076	0.760018
Ulk/Actinin 28d	TSCmKO	Inn	3.26931
Ulk/Actinin 28d	TSCmKO	Inn	4.37239
Ulk/Actinin 28d	TSCmKO	Den	4.70577	4.19235	1.03195
Ulk/Actinin 28d	TSCmKO	Den	2.20444
Ulk/Actinin 28d	TSCmKO	Den	5.66683
Analysis	Genotype	Muscle	Value	Average	sem	ANOVA
p62/Actinin 28d	Ctrl	Inn	0.941346	1	0.289314	Interaction	0.81
p62/Actinin 28d	Ctrl	Inn	1.52785			Denervation effect	0.5058
p62/Actinin 28d	Ctrl	Inn	0.530802			Genotype effect	0.0069
p62/Actinin 28d	Ctrl	Den	3.39216	2.69569	0.728718
p62/Actinin 28d	Ctrl	Den	3.4562
p62/Actinin 28d	Ctrl	Den	1.23872
p62/Actinin 28d	TSCmKO	Inn	3.889	13.6964	6.20763
p62/Actinin 28d	TSCmKO	Inn	12.0072
p62/Actinin 28d	TSCmKO	Inn	25.1929
p62/Actinin 28d	TSCmKO	Den	8.76191	17.2725	4.25619
p62/Actinin 28d	TSCmKO	Den	21.375
p62/Actinin 28d	TSCmKO	Den	21.6805
Analysis	Genotype	Muscle	Value	Average	sem	ANOVA
beclin/Actinin 28d	Ctrl	Inn	1.03447	1	0.0599601	Interaction	0.3909
beclin/Actinin 28d	Ctrl	Inn	0.883293			Denervation effect	0.0269
beclin/Actinin 28d	Ctrl	Inn	1.08223			Genotype effect	0.0012
beclin/Actinin 28d	Ctrl	Den	3.32566	2.43694	0.46299
beclin/Actinin 28d	Ctrl	Den	2.21778
beclin/Actinin 28d	Ctrl	Den	1.76738
beclin/Actinin 28d	TSCmKO	Inn	1.74355	4.1749	1.28009
beclin/Actinin 28d	TSCmKO	Inn	4.69612
beclin/Actinin 28d	TSCmKO	Inn	6.08505
beclin/Actinin 28d	TSCmKO	Den	5.3906	7.06145	0.835514
beclin/Actinin 28d	TSCmKO	Den	7.91787
beclin/Actinin 28d	TSCmKO	Den	7.87589
Analysis	Genotype	Muscle	Value	Average	sem	ANOVA
LC3BII/LC3I 28d	Ctrl	Inn	1.33274	1	0.170336	Interaction	0.6037
LC3BII/LC3I 28d	Ctrl	Inn	0.770329			Denervation effect	0.0168
LC3BII/LC3I 28d	Ctrl	Inn	0.896933			Genotype effect	0.0029
LC3BII/LC3I 28d	Ctrl	Den	1.64295	1.46129	0.094142
LC3BII/LC3I 28d	Ctrl	Den	1.41334
LC3BII/LC3I 28d	Ctrl	Den	1.32759
LC3BII/LC3I 28d	TSCmKO	Inn	0.593757	0.521259	0.135123
LC3BII/LC3I 28d	TSCmKO	Inn	0.710472
LC3BII/LC3I 28d	TSCmKO	Inn	0.259549
LC3BII/LC3I 28d	TSCmKO	Den	1.00173	0.842244	0.106324
LC3BII/LC3I 28d	TSCmKO	Den	0.640693
LC3BII/LC3I 28d	TSCmKO	Den	0.884308
Analysis	Genotype	Muscle	Value	Average	sem	ANOVA
LC3BII/actinin 28d	Ctrl	Inn	1.22569	1	0.150382	Interaction	0.0288
LC3BII/actinin 28d	Ctrl	Inn	0.714987			Denervation effect	0.0013
LC3BII/actinin 28d	Ctrl	Inn	1.05932			Genotype effect	0.0073
LC3BII/actinin 28d	Ctrl	Den	4.2088	3.42883	0.453109
LC3BII/actinin 28d	Ctrl	Den	3.43843
LC3BII/actinin 28d	Ctrl	Den	2.63927
LC3BII/actinin 28d	TSCmKO	Inn	0.787353	0.704434	0.119818
LC3BII/actinin 28d	TSCmKO	Inn	0.857685
LC3BII/actinin 28d	TSCmKO	Inn	0.468264
LC3BII/actinin 28d	TSCmKO	Den	1.37428	1.41057	0.421174
LC3BII/actinin 28d	TSCmKO	Den	0.699896
LC3BII/actinin 28d	TSCmKO	Den	2.15753
Figure 3b
Figure 3c
Supplemental Table1
Analysis	Genotype	Muscle	Value	Average	sem	ANOVA
LC3IIB/actinin 1d	Ctrl	Inn	0.678551	1	0.302372	Interaction	0.4392
LC3IIB/actinin 1d	Ctrl	Inn	0.717114			Denervation effect	0.6452
LC3IIB/actinin 1d	Ctrl	Inn	1.60433			Cochicine effect	0.0052
LC3IIB/actinin 1d	Ctrl	Den	0.973643	1.1024	0.113985
LC3IIB/actinin 1d	Ctrl	Den	1.32971
LC3IIB/actinin 1d	Ctrl	Den	1.00386
LC3IIB/actinin 1d	Ctrl + CC	Inn	2.39615	2.41034	0.25956
LC3IIB/actinin 1d	Ctrl + CC	Inn	2.86684
LC3IIB/actinin 1d	Ctrl + CC	Inn	1.96804
LC3IIB/actinin 1d	Ctrl + CC	Den	2.85818	2.01604	0.447905
LC3IIB/actinin 1d	Ctrl + CC	Den	1.33047
LC3IIB/actinin 1d	Ctrl + CC	Den	1.85948
Analysis	Genotype	Muscle	Value	Average	sem	ANOVA
LC3BII/LC3I 1d	Ctrl	Inn	0.64929	1	0.175556	Interaction	0.2285
LC3BII/LC3I 1d	Ctrl	Inn	1.16083			Denervation effect	0.6367
LC3BII/LC3I 1d	Ctrl	Inn	1.18988			Cochicine effect	<0,0001
LC3BII/LC3I 1d	Ctrl	Den	0.825463	1.25268	0.23421
LC3BII/LC3I 1d	Ctrl	Den	1.63266
LC3BII/LC3I 1d	Ctrl	Den	1.29992
LC3BII/LC3I 1d	Ctrl+CC	Inn	4.33386	3.63596	0.411414
LC3BII/LC3I 1d	Ctrl+CC	Inn	2.90953
LC3BII/LC3I 1d	Ctrl+CC	Inn	3.66448
LC3BII/LC3I 1d	Ctrl+CC	Den	3.53573	3.07828	0.362168
LC3BII/LC3I 1d	Ctrl+CC	Den	2.36319
LC3BII/LC3I 1d	Ctrl+CC	Den	3.33593
Analysis	Genotype	Muscle	Value	Average	sem	ANOVA
LC3IIB/actinin 3d	Ctrl	Inn	1.01107	1	0.00797978	Interaction	0.5229
LC3IIB/actinin 3d	Ctrl	Inn	1.00442			Denervation effect	0.3139
LC3IIB/actinin 3d	Ctrl	Inn	0.98451			Cochicine effect	0.0002
LC3IIB/actinin 3d	Ctrl	Den	0.734329	0.852455	0.0619275
LC3IIB/actinin 3d	Ctrl	Den	0.879276
LC3IIB/actinin 3d	Ctrl	Den	0.943761
LC3IIB/actinin 3d	Ctrl + CC	Inn	4.89715	3.61747	0.658483
LC3IIB/actinin 3d	Ctrl + CC	Inn	2.70815
LC3IIB/actinin 3d	Ctrl + CC	Inn	3.2471
LC3IIB/actinin 3d	Ctrl + CC	Den	2.4973	2.98498	0.299048
LC3IIB/actinin 3d	Ctrl + CC	Den	3.52868
LC3IIB/actinin 3d	Ctrl + CC	Den	2.92895
Analysis	Genotype	Muscle	Value	Average	sem	ANOVA
LC3BII/LC3I 3d	Ctrl	Inn	0.695965	1	0.259815	Interaction	0.0996
LC3BII/LC3I 3d	Ctrl	Inn	0.787074			Denervation effect	0.0551
LC3BII/LC3I 3d	Ctrl	Inn	1.51696			Cochicine effect	0.0008
LC3BII/LC3I 3d	Ctrl	Den	0.908236	0.89103	0.0687703
LC3BII/LC3I 3d	Ctrl	Den	1.0006
LC3BII/LC3I 3d	Ctrl	Den	0.764248
LC3BII/LC3I 3d	Ctrl+CC	Inn	3.76061	3.02489	0.390685
LC3BII/LC3I 3d	Ctrl+CC	Inn	2.42912
LC3BII/LC3I 3d	Ctrl+CC	Inn	2.88494
LC3BII/LC3I 3d	Ctrl+CC	Den	2.05431	1.85334	0.317366
LC3BII/LC3I 3d	Ctrl+CC	Den	2.27427
LC3BII/LC3I 3d	Ctrl+CC	Den	1.23145
Analysis	Genotype	Muscle	Value	Average	sem	ANOVA
LC3IIB/actinin 14d Ctrl	Ctrl	Inn	1.08062	1	0.106553	Interaction	0.9551
LC3IIB/actinin 14d Ctrl	Ctrl	Inn	1.13053			Denervation effect	0.008
LC3IIB/actinin 14d Ctrl	Ctrl	Inn	0.788852			Cochicine effect	0.0001
LC3IIB/actinin 14d Ctrl	Ctrl	Den	3.05351	2.91767	0.567965
LC3IIB/actinin 14d Ctrl	Ctrl	Den	3.82643
LC3IIB/actinin 14d Ctrl	Ctrl	Den	1.87306
LC3IIB/actinin 14d Ctrl	Ctrl + CC	Inn	3.51701	4.85999	0.727786
LC3IIB/actinin 14d Ctrl	Ctrl + CC	Inn	6.01761
LC3IIB/actinin 14d Ctrl	Ctrl + CC	Inn	5.04533
LC3IIB/actinin 14d Ctrl	Ctrl + CC	Den	6.06255	6.71517	0.542946
LC3IIB/actinin 14d Ctrl	Ctrl + CC	Den	7.7931
LC3IIB/actinin 14d Ctrl	Ctrl + CC	Den	6.28985
Analysis	Genotype	Muscle	Value	Average	sem	ANOVA
LC3BII/LC3I 14d	Ctrl	Inn	0.826689	1	0.0957761	Interaction	0.4127
LC3BII/LC3I 14d	Ctrl	Inn	1.016			Denervation effect	0.9585
LC3BII/LC3I 14d	Ctrl	Inn	1.15731			Cochicine effect	<0,0001
LC3BII/LC3I 14d	Ctrl	Den	1.04941	1.44552	0.226743
LC3BII/LC3I 14d	Ctrl	Den	1.83478
LC3BII/LC3I 14d	Ctrl	Den	1.45238
LC3BII/LC3I 14d	Ctrl+CC	Inn	5.24185	6.65021	0.98147
LC3BII/LC3I 14d	Ctrl+CC	Inn	8.53855
LC3BII/LC3I 14d	Ctrl+CC	Inn	6.17022
LC3BII/LC3I 14d	Ctrl+CC	Den	5.52414	6.1457	0.430362
LC3BII/LC3I 14d	Ctrl+CC	Den	6.97212
LC3BII/LC3I 14d	Ctrl+CC	Den	5.94084
Analysis	Genotype	Muscle	Value	Average	sem	ANOVA
LC3IIB/actinin 14d KO	TSCmKO	Inn	1.17694	1	0.0884722	Interaction	0.815
LC3IIB/actinin 14d KO	TSCmKO	Inn	0.911852			Denervation effect	0.0034
LC3IIB/actinin 14d KO	TSCmKO	Inn	0.911204			Cochicine effect	0.0044
LC3IIB/actinin 14d KO	TSCmKO	Den	2.21524	2.00869	0.263322
LC3IIB/actinin 14d KO	TSCmKO	Den	1.48587
LC3IIB/actinin 14d KO	TSCmKO	Den	2.32497
LC3IIB/actinin 14d KO	TSC + CC	Inn	1.36824	1.96691	0.300485
LC3IIB/actinin 14d KO	TSC + CC	Inn	2.22067
LC3IIB/actinin 14d KO	TSC + CC	Inn	2.31181
LC3IIB/actinin 14d KO	TSC + CC	Den	2.5636	2.86321	0.220195
LC3IIB/actinin 14d KO	TSC + CC	Den	2.7335
LC3IIB/actinin 14d KO	TSC + CC	Den	3.29254
Analysis	Genotype	Muscle	Value	Average	sem	ANOVA
LC3BII/LC3I 14d	TSCmKO	Inn	0.7448	1	0.137699	Interaction	0.0608
LC3BII/LC3I 14d	TSCmKO	Inn	1.03794			Denervation effect	0.0932
LC3BII/LC3I 14d	TSCmKO	Inn	1.21726			Cochicine effect	0.0865
LC3BII/LC3I 14d	TSCmKO	Den	1.6412	1.86414	0.179565
LC3BII/LC3I 14d	TSCmKO	Den	2.21944
LC3BII/LC3I 14d	TSCmKO	Den	1.73177
LC3BII/LC3I 14d	TSC+CC	Inn	1.21373	1.87434	0.349532
LC3BII/LC3I 14d	TSC+CC	Inn	2.40267
LC3BII/LC3I 14d	TSC+CC	Inn	2.00662
LC3BII/LC3I 14d	TSC+CC	Den	1.82509	1.81611	0.0745931
LC3BII/LC3I 14d	TSC+CC	Den	1.68265
LC3BII/LC3I 14d	TSC+CC	Den	1.94058
Figure 3d
Analysis	Genotype	Muscle	Value	Average	sem	ANOVA
GFPLC3 puncta extra-syn	Ctrl	Inn	41.75	30.2443	2.40026	Interaction	0.159
GFPLC3 puncta extra-syn	Ctrl	Inn	44.0625			Denervation effect	<0,0001
GFPLC3 puncta extra-syn	Ctrl	Inn	32.25			Genotype effect	0.6543
GFPLC3 puncta extra-syn	Ctrl	Inn	33.875
GFPLC3 puncta extra-syn	Ctrl	Inn	26.3125
GFPLC3 puncta extra-syn	Ctrl	Inn	20.75
GFPLC3 puncta extra-syn	Ctrl	Inn	21.6875
GFPLC3 puncta extra-syn	Ctrl	Inn	21.75
GFPLC3 puncta extra-syn	Ctrl	Inn	34.1875
GFPLC3 puncta extra-syn	Ctrl	Inn	25.125
GFPLC3 puncta extra-syn	Ctrl	Inn	30.9375
GFPLC3 puncta extra-syn	TSCmKO	Inn	42.125	31.0738	2.52957
GFPLC3 puncta extra-syn	TSCmKO	Inn	31.7156
GFPLC3 puncta extra-syn	TSCmKO	Inn	32.3125
GFPLC3 puncta extra-syn	TSCmKO	Inn	17.1875
GFPLC3 puncta extra-syn	TSCmKO	Inn	26.125
GFPLC3 puncta extra-syn	TSCmKO	Inn	33.4375
GFPLC3 puncta extra-syn	TSCmKO	Inn	31.25
GFPLC3 puncta extra-syn	TSCmKO	Inn	34.4375
GFPLC3 puncta extra-syn	Ctrl	Den 12hr	24.9375	32.5938	3.11963
GFPLC3 puncta extra-syn	Ctrl	Den 12hr	31.1875
GFPLC3 puncta extra-syn	Ctrl	Den 12hr	39.875
GFPLC3 puncta extra-syn	Ctrl	Den 12hr	34.375
GFPLC3 puncta extra-syn	TSCmKO	Den 12hr	20.8125	26.2812	5.46875
GFPLC3 puncta extra-syn	TSCmKO	Den 12hr	31.75
GFPLC3 puncta extra-syn	Ctrl	Den 3d	36.0625	37.5625	6.1084
GFPLC3 puncta extra-syn	Ctrl	Den 3d	27.8125
GFPLC3 puncta extra-syn	Ctrl	Den 3d	48.8125
GFPLC3 puncta extra-syn	TSCmKO	Den 3d	23.875	25.5	1.32484
GFPLC3 puncta extra-syn	TSCmKO	Den 3d	24.5
GFPLC3 puncta extra-syn	TSCmKO	Den 3d	28.125
GFPLC3 puncta extra-syn	Ctrl	Den 14d	35.8125	53.9219	9.25153
GFPLC3 puncta extra-syn	Ctrl	Den 14d	51.125
GFPLC3 puncta extra-syn	Ctrl	Den 14d	79.75
GFPLC3 puncta extra-syn	Ctrl	Den 14d	49
GFPLC3 puncta extra-syn	TSCmKO	Den 14d	60	65.1491	5.94239
GFPLC3 puncta extra-syn	TSCmKO	Den 14d	58.4472
GFPLC3 puncta extra-syn	TSCmKO	Den 14d	77
Analysis	Genotype	Muscle	Value	Average	sem	ANOVA
GFPLC3 puncta sub-syn	Ctrl	Inn	60.7111	66.221	2.57625	Interaction	0.4986
GFPLC3 puncta sub-syn	Ctrl	Inn	63.3161			Denervation effect	0.0006
GFPLC3 puncta sub-syn	Ctrl	Inn	72.0778			Cochicine effect	0.8518
GFPLC3 puncta sub-syn	Ctrl	Inn	68.7791
GFPLC3 puncta sub-syn	TSCmKO	Inn	57.1641	62.2114	5.151
GFPLC3 puncta sub-syn	TSCmKO	Inn	51.0689
GFPLC3 puncta sub-syn	TSCmKO	Inn	65.9642
GFPLC3 puncta sub-syn	TSCmKO	Inn	74.6484
GFPLC3 puncta sub-syn	Ctrl	Den 14d	86.4176	83.9253	5.40849
GFPLC3 puncta sub-syn	Ctrl	Den 14d	70.3599
GFPLC3 puncta sub-syn	Ctrl	Den 14d	82.409
GFPLC3 puncta sub-syn	Ctrl	Den 14d	96.5146
GFPLC3 puncta sub-syn	TSCmKO	Den 14d	95.2411	86.2121	4.35748
GFPLC3 puncta sub-syn	TSCmKO	Den 14d	76.8291
GFPLC3 puncta sub-syn	TSCmKO	Den 14d	91.7847
GFPLC3 puncta sub-syn	TSCmKO	Den 14d	80.9934
Figure 3g
Supplemental Table1
Analysis	Genotype	Muscle	Value	Average	sem	ANOVA
p62/Actinin RAmKO3d	Ctrl	Inn	0.986776	1	0.175058	Interaction	0.0101
p62/Actinin RAmKO3d	Ctrl	Inn	0.703618			Denervation effect	0.0005
p62/Actinin RAmKO3d	Ctrl	Inn	1.30961			Genotype effect	0.0184
p62/Actinin RAmKO3d	Ctrl	Den	7.41364	9.32146	1.95877
p62/Actinin RAmKO3d	Ctrl	Den	7.31216
p62/Actinin RAmKO3d	Ctrl	Den	13.2386
p62/Actinin RAmKO3d	RAmKO	Inn	1.242	1.36006	0.389328
p62/Actinin RAmKO3d	RAmKO	Inn	0.742596
p62/Actinin RAmKO3d	RAmKO	Inn	0.968478
p62/Actinin RAmKO3d	RAmKO	Inn	2.48717
p62/Actinin RAmKO3d	RAmKO	Den	5.31746	3.22271	0.942136
p62/Actinin RAmKO3d	RAmKO	Den	1.6425
p62/Actinin RAmKO3d	RAmKO	Den	4.31341
p62/Actinin RAmKO3d	RAmKO	Den	1.61748
Analysis	Genotype	Muscle	Value	Average	sem	ANOVA
LC3II/LC3I RAmKO3d	Ctrl	Inn	0.832943	1	0.104444	Interaction	0.0872
LC3II/LC3I RAmKO3d	Ctrl	Inn	0.974926			Denervation effect	0.0312
LC3II/LC3I RAmKO3d	Ctrl	Inn	1.19213			Genotype effect	0.0002
LC3II/LC3I RAmKO3d	Ctrl	Den	1.04131	1.24244	0.13536
LC3II/LC3I RAmKO3d	Ctrl	Den	1.18609
LC3II/LC3I RAmKO3d	Ctrl	Den	1.49993
LC3II/LC3I RAmKO3d	RAmKO	Inn	3.26253	2.58845	0.372527
LC3II/LC3I RAmKO3d	RAmKO	Inn	1.68197
LC3II/LC3I RAmKO3d	RAmKO	Inn	2.27907
LC3II/LC3I RAmKO3d	RAmKO	Inn	3.13022
LC3II/LC3I RAmKO3d	RAmKO	Den	5.92917	4.34193	0.547906
LC3II/LC3I RAmKO3d	RAmKO	Den	3.41099
LC3II/LC3I RAmKO3d	RAmKO	Den	3.99063
LC3II/LC3I RAmKO3d	RAmKO	Den	4.03694
Analysis	Genotype	Muscle	Value	Average	sem	ANOVA
LC3II/actinin RAmKO3d	Ctrl	Inn	1.16767	1	0.0865483	Interaction	0.2845
LC3II/actinin RAmKO3d	Ctrl	Inn	0.87893			Denervation effect	0.2457
LC3II/actinin RAmKO3d	Ctrl	Inn	0.953398			Genotype effect	0.0007
LC3II/actinin RAmKO3d	Ctrl	Den	0.826217	1.06514	0.141324
LC3II/actinin RAmKO3d	Ctrl	Den	1.05381
LC3II/actinin RAmKO3d	Ctrl	Den	1.31538
LC3II/actinin RAmKO3d	RAmKO	Inn	2.48456	3.34593	0.809601
LC3II/actinin RAmKO3d	RAmKO	Inn	2.29057
LC3II/actinin RAmKO3d	RAmKO	Inn	2.85986
LC3II/actinin RAmKO3d	RAmKO	Inn	5.74873
LC3II/actinin RAmKO3d	RAmKO	Den	3.18592	4.85297	0.701319
LC3II/actinin RAmKO3d	RAmKO	Den	4.19876
LC3II/actinin RAmKO3d	RAmKO	Den	6.03573
LC3II/actinin RAmKO3d	RAmKO	Den	5.99148
Analysis	Genotype	Muscle	Value	Average	sem	ANOVA
p62/Actinin RAmKO28d	Ctrl	Inn	1.46074	1	0.274176	Interaction	0.7347
p62/Actinin RAmKO28d	Ctrl	Inn	0.512128			Denervation effect	0.0197
p62/Actinin RAmKO28d	Ctrl	Inn	1.02713			Genotype effect	0.6175
p62/Actinin RAmKO28d	Ctrl	Den	2.74808	2.57193	0.575888
p62/Actinin RAmKO28d	Ctrl	Den	1.49812
p62/Actinin RAmKO28d	Ctrl	Den	3.46959
p62/Actinin RAmKO28d	RAmKO	Inn	0.602249	0.918699	0.164204
p62/Actinin RAmKO28d	RAmKO	Inn	1.00087
p62/Actinin RAmKO28d	RAmKO	Inn	1.15297
p62/Actinin RAmKO28d	RAmKO	Den	3.33285	2.15195	0.705285
p62/Actinin RAmKO28d	RAmKO	Den	0.893376
p62/Actinin RAmKO28d	RAmKO	Den	2.22961
Analysis	Genotype	Muscle	Value	Average	sem	ANOVA
LC3II/LC3I RAmKO28d	Ctrl	Inn	0.659896	1	0.174069	Interaction	0.4181
LC3II/LC3I RAmKO28d	Ctrl	Inn	1.10566			Denervation effect	0.0047
LC3II/LC3I RAmKO28d	Ctrl	Inn	1.23445			Genotype effect	0.0001
LC3II/LC3I RAmKO28d	Ctrl	Den	1.92788	2.22974	0.471221
LC3II/LC3I RAmKO28d	Ctrl	Den	3.15385
LC3II/LC3I RAmKO28d	Ctrl	Den	1.60749
LC3II/LC3I RAmKO28d	RAmKO	Inn	2.97278	3.04282	0.0893299
LC3II/LC3I RAmKO28d	RAmKO	Inn	3.22018
LC3II/LC3I RAmKO28d	RAmKO	Inn	2.93551
LC3II/LC3I RAmKO28d	RAmKO	Den	4.0299	3.82854	0.101052
LC3II/LC3I RAmKO28d	RAmKO	Den	3.74282
LC3II/LC3I RAmKO28d	RAmKO	Den	3.71289
Analysis	Genotype	Muscle	Value	Average	sem	ANOVA
LC3II/actinin RAmKO28d	Ctrl	Inn	0.652164	1	0.267052	Interaction	0.7697
LC3II/actinin RAmKO28d	Ctrl	Inn	0.822909			Denervation effect	0.0444
LC3II/actinin RAmKO28d	Ctrl	Inn	1.52493			Genotype effect	0.1952
LC3II/actinin RAmKO28d	Ctrl	Den	3.33691	4.00842	0.630846
LC3II/actinin RAmKO28d	Ctrl	Den	5.26922
LC3II/actinin RAmKO28d	Ctrl	Den	3.41914
LC3II/actinin RAmKO28d	RAmKO	Inn	1.95537	2.92313	0.709334
LC3II/actinin RAmKO28d	RAmKO	Inn	4.30537
LC3II/actinin RAmKO28d	RAmKO	Inn	2.50866
LC3II/actinin RAmKO28d	RAmKO	Den	3.2586	5.2529	2.01201
LC3II/actinin RAmKO28d	RAmKO	Den	9.27687
LC3II/actinin RAmKO28d	RAmKO	Den	3.22323
Figure 3h
Analysis	Genotype	Muscle	Value	Average	sem	TTEST
MassVariation 3d RAmKO	Ctrl	Den	2.41935	3.88497	3.30148	0.179486
MassVariation 3d RAmKO	Ctrl	Den	-10.8992
MassVariation 3d RAmKO	Ctrl	Den	10.6583
MassVariation 3d RAmKO	Ctrl	Den	11.1455
MassVariation 3d RAmKO	Ctrl	Den	3.37662
MassVariation 3d RAmKO	Ctrl	Den	6.60919
MassVariation 3d RAmKO	RAmKO	Den	0	-1.11627	1.78982
MassVariation 3d RAmKO	RAmKO	Den	-4.62963
MassVariation 3d RAmKO	RAmKO	Den	3.33333
MassVariation 3d RAmKO	RAmKO	Den	-0.398406
MassVariation 3d RAmKO	RAmKO	Den	-5.6338
MassVariation 3d RAmKO	RAmKO	Den	-9.56522
MassVariation 3d RAmKO	RAmKO	Den	4.90798
MassVariation 3d RAmKO	RAmKO	Den	3.05556
Analysis	Genotype	Muscle	Value	Average	sem	TTEST
MassVariation 7d RAmKO	Ctrl	Den	-10.3825	-12.8569	1.44423	0.00162422
MassVariation 7d RAmKO	Ctrl	Den	-12.8035
MassVariation 7d RAmKO	Ctrl	Den	-15.3846
MassVariation 7d RAmKO	RAmKO	Den	-20.7161	-23.9533	1.12455
MassVariation 7d RAmKO	RAmKO	Den	-24.5333
MassVariation 7d RAmKO	RAmKO	Den	-24.6377
MassVariation 7d RAmKO	RAmKO	Den	-25.9259
Analysis	Genotype	Muscle	Value	Average	sem	TTEST
MassVariation 28d RAmKO	Ctrl	Den	-55.5556	-53.758	2.2224	2.54937e-05
MassVariation 28d RAmKO	Ctrl	Den	-58.5242
MassVariation 28d RAmKO	Ctrl	Den	-52.7094
MassVariation 28d RAmKO	Ctrl	Den	-45.6842
MassVariation 28d RAmKO	Ctrl	Den	-56.3169
MassVariation 28d RAmKO	RAmKO	Den	-68.8202	-72.032	1.06319
MassVariation 28d RAmKO	RAmKO	Den	-74.4076
MassVariation 28d RAmKO	RAmKO	Den	-70.1711
MassVariation 28d RAmKO	RAmKO	Den	-75.7653
MassVariation 28d RAmKO	RAmKO	Den	-71.4286
MassVariation 28d RAmKO	RAmKO	Den	-71.5991
Figure 3i
Analysis	Genotype	Muscle	Value	Average	sem	ANOVA
Fiber size RAmKO	Ctrl	Inn	39.0796	42.3821	2.23707	Interaction	0.0119
Fiber size RAmKO	Ctrl	Inn	46.6475			Denervation effect	<0,0001
Fiber size RAmKO	Ctrl	Inn	41.4191			Genotype effect	0.0003
Fiber size RAmKO	Ctrl	Den	34.7597	32.4374	1.73528
Fiber size RAmKO	Ctrl	Den	33.9932
Fiber size RAmKO	Ctrl	Den	26.7935
Fiber size RAmKO	Ctrl	Den	36.4022
Fiber size RAmKO	Ctrl	Den	30.2382
Fiber size RAmKO	RAmKO	Inn	36.249	39.3547	1.57062
Fiber size RAmKO	RAmKO	Inn	37.8008
Fiber size RAmKO	RAmKO	Inn	43.5129
Fiber size RAmKO	RAmKO	Inn	39.856
Fiber size RAmKO	RAmKO	Den	21.3414	20.4573	0.464169
Fiber size RAmKO	RAmKO	Den	21.425
Fiber size RAmKO	RAmKO	Den	19.8116
Fiber size RAmKO	RAmKO	Den	19.0037
Fiber size RAmKO	RAmKO	Den	20.7047
Figure 3k
Supplementary Table 1
Analysis	Genotype	Muscle	Value	Average	sem	TTEST
p62 TSCmKOTA Rapa	TSCmKO	untreated	1.26752	1	0.270135	0.187395
p62 TSCmKOTA Rapa	TSCmKO	untreated	0.459738
p62 TSCmKOTA Rapa	TSCmKO	untreated	1.27274
p62 TSCmKOTA Rapa	TSCmKO	treated	1.2657	1.69278	0.342425
p62 TSCmKOTA Rapa	TSCmKO	treated	1.44267
p62 TSCmKOTA Rapa	TSCmKO	treated	2.36996
Figure 3n
Analysis	Genotype	Muscle	Value	Average	sem	TTEST
Vacuoles TA	TSCmKO	untreated	1.11343	1.64626	0.363475	0.669193
Vacuoles TA	TSCmKO	untreated	0.571837
Vacuoles TA	TSCmKO	untreated	2.07291
Vacuoles TA	TSCmKO	untreated	2.8084
Vacuoles TA	TSCmKO	untreated	2.3599
Vacuoles TA	TSCmKO	untreated	0.9511
Vacuoles TA	TSCmKO	treated	0.862641	1.38627	0.364733
Vacuoles TA	TSCmKO	treated	1.20824
Vacuoles TA	TSCmKO	treated	2.08791
Analysis	Genotype	Muscle	Value	Average	sem	TTEST
Vacuoles sol	TSCmKO	untreated	3.94737	6.23085	1.30182	0.0126623
Vacuoles sol	TSCmKO	untreated	6.28931
Vacuoles sol	TSCmKO	untreated	8.45588
Vacuoles sol	TSCmKO	treated	0.26738	0.575074	0.191327
Vacuoles sol	TSCmKO	treated	0.925926
Vacuoles sol	TSCmKO	treated	0.531915

## Sheet: Figure S3
Figure S3a
Supplementary Table1
Analysis	Genotype	Muscle	Value	Average	sem	TTEST
LC3II/actinin TA	Ctrl	Inn	1.13878	1	0.108073	0.157869
LC3II/actinin TA	Ctrl	Inn	0.787102
LC3II/actinin TA	Ctrl	Inn	1.07412
LC3II/actinin TA	CtrlSham	Den	0.895668	0.791626	0.0524827
LC3II/actinin TA	CtrlSham	Den	0.751634
LC3II/actinin TA	CtrlSham	Den	0.727576
Analysis	Genotype	Muscle	Value	Average	sem	TTEST
LC3II/actinin TA	Ctrl	Inn	1.15567	1	0.142808	0.717861
LC3II/actinin TA	Ctrl	Inn	0.714783
LC3II/actinin TA	Ctrl	Inn	1.12955
LC3II/actinin TA	Ctrl2hr	Den	0.854103	1.06948	0.108138
LC3II/actinin TA	Ctrl2hr	Den	1.19421
LC3II/actinin TA	Ctrl2hr	Den	1.16013
Analysis	Genotype	Muscle	Value	Average	sem	TTEST
LC3II/actinin TA	Ctrl	Inn	1.03895	1	0.0362061	0.881565
LC3II/actinin TA	Ctrl	Inn	1.03339
LC3II/actinin TA	Ctrl	Inn	0.927659
LC3II/actinin TA	Ctrl4h	Den	0.955197	1.04313	0.269248
LC3II/actinin TA	Ctrl4h	Den	1.54718
LC3II/actinin TA	Ctrl4h	Den	0.626997
Analysis	Genotype	Muscle	Value	Average	sem	TTEST
LC3II/actinin TA	Ctrl	Inn	0.968126	1	0.078323	0.488777
LC3II/actinin TA	Ctrl	Inn	1.14876
LC3II/actinin TA	Ctrl	Inn	0.883115
LC3II/actinin TA	Ctrl8hr	Den	1.38356	1.12138	0.138826
LC3II/actinin TA	Ctrl8hr	Den	1.06945
LC3II/actinin TA	Ctrl8hr	Den	0.911134
Analysis	Genotype	Muscle	Value	Average	sem	TTEST
LC3II/LC3I TA	Ctrl	Inn	1.20817	1	0.105386	0.319361
LC3II/LC3I TA	Ctrl	Inn	0.924487
LC3II/LC3I TA	Ctrl	Inn	0.867339
LC3II/LC3I TA	CtrlSham	Den	0.849609	0.839568	0.0939921
LC3II/LC3I TA	CtrlSham	Den	0.671981
LC3II/LC3I TA	CtrlSham	Den	0.997114
Analysis	Genotype	Muscle	Value	Average	sem	TTEST
LC3II/LC3I TA	Ctrl	Inn	1.29202	1	0.151068	0.647983
LC3II/LC3I TA	Ctrl	Inn	0.786844
LC3II/LC3I TA	Ctrl	Inn	0.921139
LC3II/LC3I TA	Ctrl2hr	Den	1.15201	1.07868	0.0516694
LC3II/LC3I TA	Ctrl2hr	Den	1.10507
LC3II/LC3I TA	Ctrl2hr	Den	0.978957
Analysis	Genotype	Muscle	Value	Average	sem	TTEST
LC3II/LC3I TA	Ctrl	Inn	1.32037	1	0.168564	0.491201
LC3II/LC3I TA	Ctrl	Inn	0.930718
LC3II/LC3I TA	Ctrl	Inn	0.748911
LC3II/LC3I TA	Ctrl4h	Den	0.890844	0.837465	0.132998
LC3II/LC3I TA	Ctrl4h	Den	1.03645
LC3II/LC3I TA	Ctrl4h	Den	0.585102
Analysis	Genotype	Muscle	Value	Average	sem	TTEST
LC3II/LC3I TA	Ctrl	Inn	1.06907	1	0.0483683	0.068649
LC3II/LC3I TA	Ctrl	Inn	0.906811
LC3II/LC3I TA	Ctrl	Inn	1.02412
LC3II/LC3I TA	Ctrl8hr	Den	1.08951	1.14775	0.0350278
LC3II/LC3I TA	Ctrl8hr	Den	1.14315
LC3II/LC3I TA	Ctrl8hr	Den	1.21059
Analysis	Genotype	Muscle	Value	Average	sem	TTEST
LC3II/actinin sol	Ctrl	Inn	1.32647	1	0.168734	0.0773729
LC3II/actinin sol	Ctrl	Inn	0.762762
LC3II/actinin sol	Ctrl	Inn	0.910767
LC3II/actinin sol	CtrlSham	Den	1.4496	1.42132	0.0575118
LC3II/actinin sol	CtrlSham	Den	1.50374
LC3II/actinin sol	CtrlSham	Den	1.31063
Analysis	Genotype	Muscle	Value	Average	sem	TTEST
LC3II/actinin sol	Ctrl	Inn	1.21871	1	0.123428	0.947211
LC3II/actinin sol	Ctrl	Inn	0.989786
LC3II/actinin sol	Ctrl	Inn	0.791506
LC3II/actinin sol	Ctrl2hr	Den	1.27734	0.977342	0.296948
LC3II/actinin sol	Ctrl2hr	Den	1.27123
LC3II/actinin sol	Ctrl2hr	Den	0.383456
Analysis	Genotype	Muscle	Value	Average	sem	TTEST
LC3II/actinin sol	Ctrl	Inn	1.85354	1	0.426779	0.652835
LC3II/actinin sol	Ctrl	Inn	0.568295
LC3II/actinin sol	Ctrl	Inn	0.578167
LC3II/actinin sol	Ctrl4h	Den	1.15432	1.20868	0.0523958
LC3II/actinin sol	Ctrl4h	Den	1.31344
LC3II/actinin sol	Ctrl4h	Den	1.15826
Analysis	Genotype	Muscle	Value	Average	sem	TTEST
LC3II/actinin sol	Ctrl	Inn	0.845102	1	0.0786037	0.93143
LC3II/actinin sol	Ctrl	Inn	1.1007
LC3II/actinin sol	Ctrl	Inn	1.0542
LC3II/actinin sol	Ctrl8hr	Den	0.642883	1.02188	0.22556
LC3II/actinin sol	Ctrl8hr	Den	1.42328
LC3II/actinin sol	Ctrl8hr	Den	0.999467
Analysis	Genotype	Muscle	Value	Average	sem	TTEST
LC3II/LC3I sol	Ctrl	Inn	0.973897	1	0.254328	0.88253
LC3II/LC3I sol	Ctrl	Inn	0.573122
LC3II/LC3I sol	Ctrl	Inn	1.45298
LC3II/LC3I sol	CtrlSham	Den	0.472666	0.934868	0.326306
LC3II/LC3I sol	CtrlSham	Den	1.56497
LC3II/LC3I sol	CtrlSham	Den	0.766965
Analysis	Genotype	Muscle	Value	Average	sem	TTEST
LC3II/LC3I sol	Ctrl	Inn	1.41207	1	0.211568	0.616139
LC3II/LC3I sol	Ctrl	Inn	0.710699
LC3II/LC3I sol	Ctrl	Inn	0.877233
LC3II/LC3I sol	Ctrl2hr	Den	1.0091	1.35896	0.626631
LC3II/LC3I sol	Ctrl2hr	Den	2.57609
LC3II/LC3I sol	Ctrl2hr	Den	0.491672
Analysis	Genotype	Muscle	Value	Average	sem	TTEST
LC3II/LC3I sol	Ctrl	Inn	1.22402	1	0.115102	0.22073
LC3II/LC3I sol	Ctrl	Inn	0.84208
LC3II/LC3I sol	Ctrl	Inn	0.933903
LC3II/LC3I sol	Ctrl4h	Den	1.87581	1.40819	0.256962
LC3II/LC3I sol	Ctrl4h	Den	0.989746
LC3II/LC3I sol	Ctrl4h	Den	1.35903
Analysis	Genotype	Muscle	Value	Average	sem	TTEST
LC3II/LC3I sol	Ctrl	Inn	1.18137	1	0.132662	0.758645
LC3II/LC3I sol	Ctrl	Inn	1.07703
LC3II/LC3I sol	Ctrl	Inn	0.741605
LC3II/LC3I sol	Ctrl8hr	Den	0.718359	0.915348	0.220444
LC3II/LC3I sol	Ctrl8hr	Den	1.35543
LC3II/LC3I sol	Ctrl8hr	Den	0.672253
Figure S3d
Supplementary Table1
Analysis	Genotype	Muscle	Value	Average	sem	ANOVA
S6P235/S6 CtrlRapa1d	Ctrl	Inn	0.98796	1	0.226416	Interaction	0.0589
S6P235/S6 CtrlRapa1d	Ctrl	Inn	0.558056			Denervation effect	0.0258
S6P235/S6 CtrlRapa1d	Ctrl	Inn	0.829084			Rapamycin effect	0.0128
S6P235/S6 CtrlRapa1d	Ctrl	Inn	1.6249
S6P235/S6 CtrlRapa1d	Ctrl	Den	2.02803	2.60268	0.435799
S6P235/S6 CtrlRapa1d	Ctrl	Den	2.17014
S6P235/S6 CtrlRapa1d	Ctrl	Den	2.31426
S6P235/S6 CtrlRapa1d	Ctrl	Den	3.89827
S6P235/S6 CtrlRapa1d	Ctrl+rapa	Inn	0.738453	0.698704	0.0808178
S6P235/S6 CtrlRapa1d	Ctrl+rapa	Inn	0.543147
S6P235/S6 CtrlRapa1d	Ctrl+rapa	Inn	0.814511
S6P235/S6 CtrlRapa1d	Ctrl+rapa	Den	0.544614	0.862437	0.402836
S6P235/S6 CtrlRapa1d	Ctrl+rapa	Den	0.3802
S6P235/S6 CtrlRapa1d	Ctrl+rapa	Den	1.6625
Analysis	Genotype	Muscle	Value	Average	sem	ANOVA
S6P235/actinin CtrlRapa1d	Ctrl	Inn	1.03844	1	0.259338	Interaction	0.0122
S6P235/actinin CtrlRapa1d	Ctrl	Inn	0.413801			Denervation effect	0.0559
S6P235/actinin CtrlRapa1d	Ctrl	Inn	0.878941			Rapamycin effect	0.0006
S6P235/actinin CtrlRapa1d	Ctrl	Inn	1.66881
S6P235/actinin CtrlRapa1d	Ctrl	Den	1.80736	2.16525	0.176079
S6P235/actinin CtrlRapa1d	Ctrl	Den	2.40295
S6P235/actinin CtrlRapa1d	Ctrl	Den	1.92514
S6P235/actinin CtrlRapa1d	Ctrl	Den	2.52553
S6P235/actinin CtrlRapa1d	Ctrl+rapa	Inn	0.473142	0.59226	0.230321
S6P235/actinin CtrlRapa1d	Ctrl+rapa	Inn	0.26646
S6P235/actinin CtrlRapa1d	Ctrl+rapa	Inn	1.03718
S6P235/actinin CtrlRapa1d	Ctrl+rapa	Den	0.233732	0.393289	0.188995
S6P235/actinin CtrlRapa1d	Ctrl+rapa	Den	0.176314
S6P235/actinin CtrlRapa1d	Ctrl+rapa	Den	0.769823
Analysis	Genotype	Muscle	Value	Average	sem	ANOVA
S6P240/S6 CtrlRapa1d	Ctrl	Inn	0.623232	1	0.242126	Interaction	0.0507
S6P240/S6 CtrlRapa1d	Ctrl	Inn	0.924925			Denervation effect	0.0132
S6P240/S6 CtrlRapa1d	Ctrl	Inn	1.45184			Rapamycin effect	0.0002
S6P240/S6 CtrlRapa1d	Ctrl	Den	1.48541	2.06873	0.294905
S6P240/S6 CtrlRapa1d	Ctrl	Den	2.28486
S6P240/S6 CtrlRapa1d	Ctrl	Den	2.43593
S6P240/S6 CtrlRapa1d	Ctrl+rapa	Inn	0.296123	0.195442	0.0565524
S6P240/S6 CtrlRapa1d	Ctrl+rapa	Inn	0.189734
S6P240/S6 CtrlRapa1d	Ctrl+rapa	Inn	0.100469
S6P240/S6 CtrlRapa1d	Ctrl+rapa	Den	0.483978	0.365961	0.063762
S6P240/S6 CtrlRapa1d	Ctrl+rapa	Den	0.348794
S6P240/S6 CtrlRapa1d	Ctrl+rapa	Den	0.265111
Analysis	Genotype	Muscle	Value	Average	sem	ANOVA
S6P240/actinin CtrlRapa1d	Ctrl	Inn	0.682435	1	0.189021	Interaction	0.0097
S6P240/actinin CtrlRapa1d	Ctrl	Inn	0.981157			Denervation effect	0.0067
S6P240/actinin CtrlRapa1d	Ctrl	Inn	1.33641			Rapamycin effect	<0,0001
S6P240/actinin CtrlRapa1d	Ctrl	Den	1.69885	1.76402	0.101541
S6P240/actinin CtrlRapa1d	Ctrl	Den	1.96318
S6P240/actinin CtrlRapa1d	Ctrl	Den	1.63003
S6P240/actinin CtrlRapa1d	Ctrl+rapa	Inn	0.19597	0.141418	0.029189
S6P240/actinin CtrlRapa1d	Ctrl+rapa	Inn	0.0961412
S6P240/actinin CtrlRapa1d	Ctrl+rapa	Inn	0.132141
S6P240/actinin CtrlRapa1d	Ctrl+rapa	Den	0.214539	0.169468	0.0253575
S6P240/actinin CtrlRapa1d	Ctrl+rapa	Den	0.167067
S6P240/actinin CtrlRapa1d	Ctrl+rapa	Den	0.126797
Analysis	Genotype	Muscle	Value	Average	sem	ANOVA
LC3II/LC3I CtrlRapa1d	Ctrl	Inn	1.19907	1	0.105728	Interaction	0.5935
LC3II/LC3I CtrlRapa1d	Ctrl	Inn	0.933598			Denervation effect	0.0487
LC3II/LC3I CtrlRapa1d	Ctrl	Inn	0.732044			Rapamycin effect	0.0147
LC3II/LC3I CtrlRapa1d	Ctrl	Inn	1.13529
LC3II/LC3I CtrlRapa1d	Ctrl	Den	1.32154	1.16144	0.0803966
LC3II/LC3I CtrlRapa1d	Ctrl	Den	1.06039
LC3II/LC3I CtrlRapa1d	Ctrl	Den	0.990541
LC3II/LC3I CtrlRapa1d	Ctrl	Den	1.2733
LC3II/LC3I CtrlRapa1d	Ctrl+rapa	Inn	1.39382	1.22806	0.107951
LC3II/LC3I CtrlRapa1d	Ctrl+rapa	Inn	1.26497
LC3II/LC3I CtrlRapa1d	Ctrl+rapa	Inn	1.02538
LC3II/LC3I CtrlRapa1d	Ctrl+rapa	Den	1.50684	1.49473	0.0713453
LC3II/LC3I CtrlRapa1d	Ctrl+rapa	Den	1.6118
LC3II/LC3I CtrlRapa1d	Ctrl+rapa	Den	1.36555
Analysis	Genotype	Muscle	Value	Average	sem	ANOVA
LC3II/actinin CtrlRapa1d	Ctrl	Inn	0.910272	1	0.468767	Interaction	0.8549
LC3II/actinin CtrlRapa1d	Ctrl	Inn	0.379183			Denervation effect	0.7167
LC3II/actinin CtrlRapa1d	Ctrl	Inn	0.357524			Rapamycin effect	0.4507
LC3II/actinin CtrlRapa1d	Ctrl	Inn	2.35302
LC3II/actinin CtrlRapa1d	Ctrl	Den	0.948856	1.08016	0.291237
LC3II/actinin CtrlRapa1d	Ctrl	Den	1.90718
LC3II/actinin CtrlRapa1d	Ctrl	Den	0.539158
LC3II/actinin CtrlRapa1d	Ctrl	Den	0.92545
LC3II/actinin CtrlRapa1d	Ctrl+rapa	Inn	0.659434	1.25794	0.299436
LC3II/actinin CtrlRapa1d	Ctrl+rapa	Inn	1.53907
LC3II/actinin CtrlRapa1d	Ctrl+rapa	Inn	1.57532
LC3II/actinin CtrlRapa1d	Ctrl+rapa	Den	1.19763	1.50026	0.606199
LC3II/actinin CtrlRapa1d	Ctrl+rapa	Den	0.634845
LC3II/actinin CtrlRapa1d	Ctrl+rapa	Den	2.66831
Analysis	Genotype	Muscle	Value	Average	sem	ANOVA
S6P235/S6 TSCRapa1d	TSCmKO	Inn	1.34883	1	0.23933	Interaction	0.9757
S6P235/S6 TSCRapa1d	TSCmKO	Inn	1.10944			Denervation effect	0.5818
S6P235/S6 TSCRapa1d	TSCmKO	Inn	0.541727			Rapamycin effect	0.0014
S6P235/S6 TSCRapa1d	TSCmKO	Den	0.988081	0.907549	0.22232
S6P235/S6 TSCRapa1d	TSCmKO	Den	1.24598
S6P235/S6 TSCRapa1d	TSCmKO	Den	0.488583
S6P235/S6 TSCRapa1d	TSC+rapa	Inn	0.0940657	0.187828	0.0951822
S6P235/S6 TSCRapa1d	TSC+rapa	Inn	0.0912335
S6P235/S6 TSCRapa1d	TSC+rapa	Inn	0.378186
S6P235/S6 TSCRapa1d	TSC+rapa	Den	0.122785	0.084647	0.0202522
S6P235/S6 TSCRapa1d	TSC+rapa	Den	0.053763
S6P235/S6 TSCRapa1d	TSC+rapa	Den	0.0773934
Analysis	Genotype	Muscle	Value	Average	sem	ANOVA
S6P235/actinin TSCRapa1d	TSCmKO	Inn	1.0727	1	0.0374822	Interaction	0.4752
S6P235/actinin TSCRapa1d	TSCmKO	Inn	0.947812			Denervation effect	0.826
S6P235/actinin TSCRapa1d	TSCmKO	Inn	0.979489			Rapamycin effect	<0,0001
S6P235/actinin TSCRapa1d	TSCmKO	Den	0.967783	1.05719	0.108903
S6P235/actinin TSCRapa1d	TSCmKO	Den	1.27389
S6P235/actinin TSCRapa1d	TSCmKO	Den	0.929885
S6P235/actinin TSCRapa1d	TSC+rapa	Inn	0.0947026	0.10474	0.0177729
S6P235/actinin TSCRapa1d	TSC+rapa	Inn	0.0802286
S6P235/actinin TSCRapa1d	TSC+rapa	Inn	0.13929
S6P235/actinin TSCRapa1d	TSC+rapa	Den	0.0767973	0.074168	0.0118821
S6P235/actinin TSCRapa1d	TSC+rapa	Den	0.0933074
S6P235/actinin TSCRapa1d	TSC+rapa	Den	0.0523992
Analysis	Genotype	Muscle	Value	Average	sem	ANOVA
S6P240/S6 TSCRapa1d	TSCmKO	Inn	1.60325	1	0.317815	Interaction	0.5775
S6P240/S6 TSCRapa1d	TSCmKO	Inn	0.871811			Denervation effect	0.5461
S6P240/S6 TSCRapa1d	TSCmKO	Inn	0.524934			Rapamycin effect	0.0032
S6P240/S6 TSCRapa1d	TSCmKO	Den	1.25591	0.754523	0.251023
S6P240/S6 TSCRapa1d	TSCmKO	Den	0.526021
S6P240/S6 TSCRapa1d	TSCmKO	Den	0.481632
S6P240/S6 TSCRapa1d	TSC+rapa	Inn	0.025138	0.0412702	0.0198032
S6P240/S6 TSCRapa1d	TSC+rapa	Inn	0.0180103
S6P240/S6 TSCRapa1d	TSC+rapa	Inn	0.0806623
S6P240/S6 TSCRapa1d	TSC+rapa	Den	0.0336909	0.0311905	0.00135571
S6P240/S6 TSCRapa1d	TSC+rapa	Den	0.0290321
S6P240/S6 TSCRapa1d	TSC+rapa	Den	0.0308484
Analysis	Genotype	Muscle	Value	Average	sem	ANOVA
S6P240/actinin TSCRapa1d	TSCmKO	Inn	1.28837	1	0.156017	Interaction	0.6975
S6P240/actinin TSCRapa1d	TSCmKO	Inn	0.752585			Denervation effect	0.738
S6P240/actinin TSCRapa1d	TSCmKO	Inn	0.959046			Rapamycin effect	<0,0001
S6P240/actinin TSCRapa1d	TSCmKO	Den	1.24297	0.904212	0.202243
S6P240/actinin TSCRapa1d	TSCmKO	Den	0.543424
S6P240/actinin TSCRapa1d	TSCmKO	Den	0.926239
S6P240/actinin TSCRapa1d	TSC+rapa	Inn	0.0255728	0.0238652	0.00413516
S6P240/actinin TSCRapa1d	TSC+rapa	Inn	0.0160034
S6P240/actinin TSCRapa1d	TSC+rapa	Inn	0.0300193
S6P240/actinin TSCRapa1d	TSC+rapa	Den	0.0212927	0.0311032	0.00990493
S6P240/actinin TSCRapa1d	TSC+rapa	Den	0.0509128
S6P240/actinin TSCRapa1d	TSC+rapa	Den	0.0211042
Analysis	Genotype	Muscle	Value	Average	sem	ANOVA
LC3II/LC3I TSCRapa1d	TSCmKO	Inn	0.794794	1	0.118566	Interaction	0.0417
LC3II/LC3I TSCRapa1d	TSCmKO	Inn	0.999685			Denervation effect	0.0325
LC3II/LC3I TSCRapa1d	TSCmKO	Inn	1.20552			Rapamycin effect	<0,0001
LC3II/LC3I TSCRapa1d	TSCmKO	Den	0.801199	1.02205	0.184113
LC3II/LC3I TSCRapa1d	TSCmKO	Den	0.877311
LC3II/LC3I TSCRapa1d	TSCmKO	Den	1.38765
LC3II/LC3I TSCRapa1d	TSC+rapa	Inn	1.94282	2.1044	0.116901
LC3II/LC3I TSCRapa1d	TSC+rapa	Inn	2.03884
LC3II/LC3I TSCRapa1d	TSC+rapa	Inn	2.33153
LC3II/LC3I TSCRapa1d	TSC+rapa	Den	2.78605	2.78973	0.115657
LC3II/LC3I TSCRapa1d	TSC+rapa	Den	2.59127
LC3II/LC3I TSCRapa1d	TSC+rapa	Den	2.99187
Analysis	Genotype	Muscle	Value	Average	sem	ANOVA
LC3II/Actinin TSCRapa1d	TSCmKO	Inn	0.865601	1	0.224736	Interaction	0.7125
LC3II/Actinin TSCRapa1d	TSCmKO	Inn	0.695754			Denervation effect	0.6673
LC3II/Actinin TSCRapa1d	TSCmKO	Inn	1.43865			Rapamycin effect	0.1439
LC3II/Actinin TSCRapa1d	TSCmKO	Den	1.07334	1.02996	0.248228
LC3II/Actinin TSCRapa1d	TSCmKO	Den	0.579966
LC3II/Actinin TSCRapa1d	TSCmKO	Den	1.43656
LC3II/Actinin TSCRapa1d	TSC+rapa	Inn	1.013	1.57603	0.707443
LC3II/Actinin TSCRapa1d	TSC+rapa	Inn	0.733406
LC3II/Actinin TSCRapa1d	TSC+rapa	Inn	2.98167
LC3II/Actinin TSCRapa1d	TSC+rapa	Den	1.05935	1.96126	0.503174
LC3II/Actinin TSCRapa1d	TSC+rapa	Den	2.02562
LC3II/Actinin TSCRapa1d	TSC+rapa	Den	2.79883
Analysis	Genotype	Muscle	Value	Average	sem	ANOVA
S6P235/S6 CtrlRapa7d	Ctrl	Inn	0.73101	1	0.137518	Interaction	0.172
S6P235/S6 CtrlRapa7d	Ctrl	Inn	1.08483			Denervation effect	0.0082
S6P235/S6 CtrlRapa7d	Ctrl	Inn	1.18416			Rapamycin effect	0.1365
S6P235/S6 CtrlRapa7d	Ctrl	Den	1.49048	1.62268	0.150076
S6P235/S6 CtrlRapa7d	Ctrl	Den	1.92214
S6P235/S6 CtrlRapa7d	Ctrl	Den	1.4554
S6P235/S6 CtrlRapa7d	Ctrl+rapa	Inn	1.29327	1.39375	0.132621
S6P235/S6 CtrlRapa7d	Ctrl+rapa	Inn	1.2314
S6P235/S6 CtrlRapa7d	Ctrl+rapa	Inn	1.65658
S6P235/S6 CtrlRapa7d	Ctrl+rapa	Den	1.55784	1.64207	0.0572312
S6P235/S6 CtrlRapa7d	Ctrl+rapa	Den	1.75131
S6P235/S6 CtrlRapa7d	Ctrl+rapa	Den	1.61708
Analysis	Genotype	Muscle	Value	Average	sem	ANOVA
S6P235/actinin CtrlRapa7d	Ctrl	Inn	1.5164	1	0.259344	Interaction	0.4452
S6P235/actinin CtrlRapa7d	Ctrl	Inn	0.699612			Denervation effect	0.0925
S6P235/actinin CtrlRapa7d	Ctrl	Inn	0.783992			Rapamycin effect	0.9219
S6P235/actinin CtrlRapa7d	Ctrl	Den	1.48748	1.79367	0.213707
S6P235/actinin CtrlRapa7d	Ctrl	Den	1.68851
S6P235/actinin CtrlRapa7d	Ctrl	Den	2.20503
S6P235/actinin CtrlRapa7d	Ctrl+rapa	Inn	2.13509	1.2645	0.439078
S6P235/actinin CtrlRapa7d	Ctrl+rapa	Inn	0.729617
S6P235/actinin CtrlRapa7d	Ctrl+rapa	Inn	0.928787
S6P235/actinin CtrlRapa7d	Ctrl+rapa	Den	1.26671	1.58835	0.191427
S6P235/actinin CtrlRapa7d	Ctrl+rapa	Den	1.56935
S6P235/actinin CtrlRapa7d	Ctrl+rapa	Den	1.92901
Analysis	Genotype	Muscle	Value	Average	sem	ANOVA
S6P240/S6 CtrlRapa7d	Ctrl	Inn	0.355799	1	0.325929	Interaction	0.7342
S6P240/S6 CtrlRapa7d	Ctrl	Inn	1.40837			Denervation effect	0.0824
S6P240/S6 CtrlRapa7d	Ctrl	Inn	1.23583			Rapamycin effect	0.0161
S6P240/S6 CtrlRapa7d	Ctrl	Den	3.42255	2.46024	0.764127
S6P240/S6 CtrlRapa7d	Ctrl	Den	3.00725
S6P240/S6 CtrlRapa7d	Ctrl	Den	0.95091
S6P240/S6 CtrlRapa7d	Ctrl+rapa	Inn	1.54704	3.11894	0.830328
S6P240/S6 CtrlRapa7d	Ctrl+rapa	Inn	3.44103
S6P240/S6 CtrlRapa7d	Ctrl+rapa	Inn	4.36876
S6P240/S6 CtrlRapa7d	Ctrl+rapa	Den	4.69921	4.1397	0.426843
S6P240/S6 CtrlRapa7d	Ctrl+rapa	Den	4.41833
S6P240/S6 CtrlRapa7d	Ctrl+rapa	Den	3.30156
Analysis	Genotype	Muscle	Value	Average	sem	ANOVA
S6P240/actinin CtrlRapa7d	Ctrl	Inn	0.898424	1	0.0598421	Interaction	0.8475
S6P240/actinin CtrlRapa7d	Ctrl	Inn	1.10561			Denervation effect	0.0006
S6P240/actinin CtrlRapa7d	Ctrl	Inn	0.995971			Rapamycin effect	0.0012
S6P240/actinin CtrlRapa7d	Ctrl	Den	4.15779	3.04239	0.699388
S6P240/actinin CtrlRapa7d	Ctrl	Den	3.21568
S6P240/actinin CtrlRapa7d	Ctrl	Den	1.7537
S6P240/actinin CtrlRapa7d	Ctrl+rapa	Inn	3.10896	2.85746	0.191384
S6P240/actinin CtrlRapa7d	Ctrl+rapa	Inn	2.48182
S6P240/actinin CtrlRapa7d	Ctrl+rapa	Inn	2.9816
S6P240/actinin CtrlRapa7d	Ctrl+rapa	Den	4.6512	4.75494	0.0523847
S6P240/actinin CtrlRapa7d	Ctrl+rapa	Den	4.8195
S6P240/actinin CtrlRapa7d	Ctrl+rapa	Den	4.79413
Analysis	Genotype	Muscle	Value	Average	sem	ANOVA
LC3II/LC3 CtrlRapa7d	Ctrl	Inn	1.66071	1	0.370695	Interaction	0.1271
LC3II/LC3 CtrlRapa7d	Ctrl	Inn	0.378364			Denervation effect	0.8357
LC3II/LC3 CtrlRapa7d	Ctrl	Inn	0.96093			Rapamycin effect	0.4724
LC3II/LC3 CtrlRapa7d	Ctrl	Den	0.462894	0.662509	0.163977
LC3II/LC3 CtrlRapa7d	Ctrl	Den	0.536971
LC3II/LC3 CtrlRapa7d	Ctrl	Den	0.987662
LC3II/LC3 CtrlRapa7d	Ctrl+rapa	Inn	0.20868	0.442822	0.117546
LC3II/LC3 CtrlRapa7d	Ctrl+rapa	Inn	0.578177
LC3II/LC3 CtrlRapa7d	Ctrl+rapa	Inn	0.541607
LC3II/LC3 CtrlRapa7d	Ctrl+rapa	Den	0.545759	0.877539	0.166435
LC3II/LC3 CtrlRapa7d	Ctrl+rapa	Den	1.06674
LC3II/LC3 CtrlRapa7d	Ctrl+rapa	Den	1.02012
Analysis	Genotype	Muscle	Value	Average	sem	ANOVA
LC3II/actinin CtrlRapa7d	Ctrl	Inn	1.20018	1	0.120043	Interaction	0.0295
LC3II/actinin CtrlRapa7d	Ctrl	Inn	1.0147			Denervation effect	0.0005
LC3II/actinin CtrlRapa7d	Ctrl	Inn	0.785122			Rapamycin effect	0.0068
LC3II/actinin CtrlRapa7d	Ctrl	Den	1.93427	2.08869	0.192712
LC3II/actinin CtrlRapa7d	Ctrl	Den	2.47173
LC3II/actinin CtrlRapa7d	Ctrl	Den	1.86008
LC3II/actinin CtrlRapa7d	Ctrl+rapa	Inn	0.494543	1.35309	0.440665
LC3II/actinin CtrlRapa7d	Ctrl+rapa	Inn	1.60993
LC3II/actinin CtrlRapa7d	Ctrl+rapa	Inn	1.95479
LC3II/actinin CtrlRapa7d	Ctrl+rapa	Den	3.38065	4.36348	0.531095
LC3II/actinin CtrlRapa7d	Ctrl+rapa	Den	5.20378
LC3II/actinin CtrlRapa7d	Ctrl+rapa	Den	4.50601
Analysis	Genotype	Muscle	Value	Average	sem	ANOVA
S6P235/S6 TSCRapa7d	TSCmKO	Inn	0.413419	1	0.316768	Interaction	0.2645
S6P235/S6 TSCRapa7d	TSCmKO	Inn	1.50058			Denervation effect	0.4099
S6P235/S6 TSCRapa7d	TSCmKO	Inn	1.086			Rapamycin effect	0.2763
S6P235/S6 TSCRapa7d	TSCmKO	Den	1.21202	1.08689	0.0883748
S6P235/S6 TSCRapa7d	TSCmKO	Den	1.13245
S6P235/S6 TSCRapa7d	TSCmKO	Den	0.91622
S6P235/S6 TSCRapa7d	TSC+rapa	Inn	1.00186	1.66677	0.405883
S6P235/S6 TSCRapa7d	TSC+rapa	Inn	2.40251
S6P235/S6 TSCRapa7d	TSC+rapa	Inn	1.59595
S6P235/S6 TSCRapa7d	TSC+rapa	Den	0.802897	0.997224	0.112078
S6P235/S6 TSCRapa7d	TSC+rapa	Den	0.997628
S6P235/S6 TSCRapa7d	TSC+rapa	Den	1.19115
Analysis	Genotype	Muscle	Value	Average	sem	ANOVA
S6P235/actinin TSCRapa7d	TSCmKO	Inn	0.43907	1	0.288029	Interaction	0.1496
S6P235/actinin TSCRapa7d	TSCmKO	Inn	1.39404			Denervation effect	0.1485
S6P235/actinin TSCRapa7d	TSCmKO	Inn	1.16689			Rapamycin effect	0.183
S6P235/actinin TSCRapa7d	TSCmKO	Den	0.952653	1.00249	0.158104
S6P235/actinin TSCRapa7d	TSCmKO	Den	0.75698
S6P235/actinin TSCRapa7d	TSCmKO	Den	1.29783
S6P235/actinin TSCRapa7d	TSC+rapa	Inn	1.0421	0.928547	0.0783938
S6P235/actinin TSCRapa7d	TSC+rapa	Inn	0.965393
S6P235/actinin TSCRapa7d	TSC+rapa	Inn	0.778145
S6P235/actinin TSCRapa7d	TSC+rapa	Den	2.37445	2.60061	0.991356
S6P235/actinin TSCRapa7d	TSC+rapa	Den	1.00783
S6P235/actinin TSCRapa7d	TSC+rapa	Den	4.41957
Analysis	Genotype	Muscle	Value	Average	sem	ANOVA
S6P240/S6 TSCRapa7d	TSCmKO	Inn	0.693246	1	0.155281	Interaction	0.1022
S6P240/S6 TSCRapa7d	TSCmKO	Inn	1.19536			Denervation effect	0.0944
S6P240/S6 TSCRapa7d	TSCmKO	Inn	1.11139			Rapamycin effect	0.8166
S6P240/S6 TSCRapa7d	TSCmKO	Den	1.20458	0.989536	0.23441
S6P240/S6 TSCRapa7d	TSCmKO	Den	1.2428
S6P240/S6 TSCRapa7d	TSCmKO	Den	0.521236
S6P240/S6 TSCRapa7d	TSC+rapa	Inn	0.872496	1.32486	0.231305
S6P240/S6 TSCRapa7d	TSC+rapa	Inn	1.63488
S6P240/S6 TSCRapa7d	TSC+rapa	Inn	1.46721
S6P240/S6 TSCRapa7d	TSC+rapa	Den	0.789758	0.567684	0.176544
S6P240/S6 TSCRapa7d	TSC+rapa	Den	0.694376
S6P240/S6 TSCRapa7d	TSC+rapa	Den	0.218916
Analysis	Genotype	Muscle	Value	Average	sem	ANOVA
S6P240/actinin TSCRapa7d	TSCmKO	Inn	0.72635	1	0.138884	Interaction	0.2433
S6P240/actinin TSCRapa7d	TSCmKO	Inn	1.09555			Denervation effect	0.5474
S6P240/actinin TSCRapa7d	TSCmKO	Inn	1.1781			Rapamycin effect	0.7395
S6P240/actinin TSCRapa7d	TSCmKO	Den	0.934061	0.82734	0.059498
S6P240/actinin TSCRapa7d	TSCmKO	Den	0.819565
S6P240/actinin TSCRapa7d	TSCmKO	Den	0.728395
S6P240/actinin TSCRapa7d	TSC+rapa	Inn	0.895334	0.749727	0.0746814
S6P240/actinin TSCRapa7d	TSC+rapa	Inn	0.648099
S6P240/actinin TSCRapa7d	TSC+rapa	Inn	0.705749
S6P240/actinin TSCRapa7d	TSC+rapa	Den	2.30416	1.26584	0.520117
S6P240/actinin TSCRapa7d	TSC+rapa	Den	0.692035
S6P240/actinin TSCRapa7d	TSC+rapa	Den	0.801325
Analysis	Genotype	Muscle	Value	Average	sem	ANOVA
LC3II/LC3I TSCRapa7d	TSCmKO	Inn	1.23702	1	0.118889	Interaction	0.6697
LC3II/LC3I TSCRapa7d	TSCmKO	Inn	0.897951			Denervation effect	0.0376
LC3II/LC3I TSCRapa7d	TSCmKO	Inn	0.865032			Rapamycin effect	0.5772
LC3II/LC3I TSCRapa7d	TSCmKO	Den	0.760149	0.690191	0.0362398
LC3II/LC3I TSCRapa7d	TSCmKO	Den	0.671623
LC3II/LC3I TSCRapa7d	TSCmKO	Den	0.6388
LC3II/LC3I TSCRapa7d	TSC+rapa	Inn	0.713517	0.891798	0.106062
LC3II/LC3I TSCRapa7d	TSC+rapa	Inn	1.08048
LC3II/LC3I TSCRapa7d	TSC+rapa	Inn	0.881393
LC3II/LC3I TSCRapa7d	TSC+rapa	Den	0.531557	0.675572	0.134081
LC3II/LC3I TSCRapa7d	TSC+rapa	Den	0.551678
LC3II/LC3I TSCRapa7d	TSC+rapa	Den	0.943482
Analysis	Genotype	Muscle	Value	Average	sem	ANOVA
LC3II/Actinin TSCRapa7d	TSCmKO	Inn	0.910145	1	0.089917	Interaction	0.2833
LC3II/Actinin TSCRapa7d	TSCmKO	Inn	0.910021			Denervation effect	0.9799
LC3II/Actinin TSCRapa7d	TSCmKO	Inn	1.17983			Rapamycin effect	0.2026
LC3II/Actinin TSCRapa7d	TSCmKO	Den	1.02373	0.811991	0.113792
LC3II/Actinin TSCRapa7d	TSCmKO	Den	0.778364
LC3II/Actinin TSCRapa7d	TSCmKO	Den	0.633874
LC3II/Actinin TSCRapa7d	TSC+rapa	Inn	0.97284	1.03979	0.0960776
LC3II/Actinin TSCRapa7d	TSC+rapa	Inn	0.917274
LC3II/Actinin TSCRapa7d	TSC+rapa	Inn	1.22924
LC3II/Actinin TSCRapa7d	TSC+rapa	Den	1.69941	1.23651	0.285719
LC3II/Actinin TSCRapa7d	TSC+rapa	Den	0.714887
LC3II/Actinin TSCRapa7d	TSC+rapa	Den	1.29523
Figure S3e
Supplementary Table 1
Analysis	Genotype	Muscle	Value	Average	sem	ANOVA
mTORP/mTOR Ramko	Ctrl	Inn	0.825355	1	0.109563	Interaction	0.0419
mTORP/mTOR Ramko	Ctrl	Inn	0.972707			Denervation effect	0.01
mTORP/mTOR Ramko	Ctrl	Inn	1.20194			Genotype effect	<0,0001
mTORP/mTOR Ramko	Ctrl	Den	1.81697	1.85195	0.254935
mTORP/mTOR Ramko	Ctrl	Den	1.42893
mTORP/mTOR Ramko	Ctrl	Den	2.30997
mTORP/mTOR Ramko	Ramko	Inn	0.297462	0.165474	0.0703292
mTORP/mTOR Ramko	Ramko	Inn	0.141587
mTORP/mTOR Ramko	Ramko	Inn	0.0573737
mTORP/mTOR Ramko	Ramko	Den	0.18258	0.303771	0.0712613
mTORP/mTOR Ramko	Ramko	Den	0.299411
mTORP/mTOR Ramko	Ramko	Den	0.429321
Analysis	Genotype	Muscle	Value	Average	sem	ANOVA
mTORP/Actinin Ramko	Ctrl	Inn	0.565981	1	0.252483	Interaction	0.0045
mTORP/Actinin Ramko	Ctrl	Inn	0.993485			Denervation effect	0.007
mTORP/Actinin Ramko	Ctrl	Inn	1.44053			Genotype effect	0.0004
mTORP/Actinin Ramko	Ctrl	Den	2.77226	3.67718	0.659888
mTORP/Actinin Ramko	Ctrl	Den	3.29765
mTORP/Actinin Ramko	Ctrl	Den	4.96163
mTORP/Actinin Ramko	Ramko	Inn	0.372858	0.308247	0.0796688
mTORP/Actinin Ramko	Ramko	Inn	0.402079
mTORP/Actinin Ramko	Ramko	Inn	0.149805
mTORP/Actinin Ramko	Ramko	Den	0.146059	0.196586	0.0444505
mTORP/Actinin Ramko	Ramko	Den	0.285196
mTORP/Actinin Ramko	Ramko	Den	0.158501
Analysis	Genotype	Muscle	Value	Average	sem	ANOVA
mTOR/Actinin Ramko	Ctrl	Inn	0.708018	1	0.155246	Interaction	0.0027
mTOR/Actinin Ramko	Ctrl	Inn	1.05454			Denervation effect	0.4238
mTOR/Actinin Ramko	Ctrl	Inn	1.23744			Genotype effect	0.9736
mTOR/Actinin Ramko	Ctrl	Den	1.57533	2.05859	0.246282
mTOR/Actinin Ramko	Ctrl	Den	2.38274
mTOR/Actinin Ramko	Ctrl	Den	2.21769
mTOR/Actinin Ramko	Ramko	Inn	1.29418	2.30736	0.511158
mTOR/Actinin Ramko	Ramko	Inn	2.93205
mTOR/Actinin Ramko	Ramko	Inn	2.69586
mTOR/Actinin Ramko	Ramko	Den	0.825961	0.730203	0.180335
mTOR/Actinin Ramko	Ramko	Den	0.983464
mTOR/Actinin Ramko	Ramko	Den	0.381183
Analysis	Genotype	Muscle	Value	Average	sem	ANOVA
AktP/Akt Ramko	Ctrl	Inn	0.541208	1	0.270999	Interaction	0.0064
AktP/Akt Ramko	Ctrl	Inn	0.97949			Denervation effect	0.0012
AktP/Akt Ramko	Ctrl	Inn	1.4793			Genotype effect	0.0003
AktP/Akt Ramko	Ctrl	Den	0.437773	0.619943	0.0939934
AktP/Akt Ramko	Ctrl	Den	0.751214
AktP/Akt Ramko	Ctrl	Den	0.67084
AktP/Akt Ramko	Ramko	Inn	4.1606	3.93008	0.530569
AktP/Akt Ramko	Ramko	Inn	4.71185
AktP/Akt Ramko	Ramko	Inn	2.91779
AktP/Akt Ramko	Ramko	Den	1.46827	1.33003	0.0694003
AktP/Akt Ramko	Ramko	Den	1.25014
AktP/Akt Ramko	Ramko	Den	1.27168
Analysis	Genotype	Muscle	Value	Average	sem	ANOVA
AktP/Actinin Ramko	Ctrl	Inn	0.654782	1	0.273197	Interaction	0.3705
AktP/Actinin Ramko	Ctrl	Inn	0.805829			Denervation effect	0.0103
AktP/Actinin Ramko	Ctrl	Inn	1.53939			Genotype effect	0.0093
AktP/Actinin Ramko	Ctrl	Den	2.01642	3.35502	0.675508
AktP/Actinin Ramko	Ctrl	Den	3.866
AktP/Actinin Ramko	Ctrl	Den	4.18262
AktP/Actinin Ramko	Ramko	Inn	3.03596	3.39263	0.22711
AktP/Actinin Ramko	Ramko	Inn	3.32738
AktP/Actinin Ramko	Ramko	Inn	3.81453
AktP/Actinin Ramko	Ramko	Den	3.30292	4.70507	0.790651
AktP/Actinin Ramko	Ramko	Den	4.77302
AktP/Actinin Ramko	Ramko	Den	6.03928
Analysis	Genotype	Muscle	Value	Average	sem	ANOVA
Akt/Actinin Ramko	Ctrl	Inn	1.18104	1	0.109386	Interaction	0.1112
Akt/Actinin Ramko	Ctrl	Inn	0.803114			Denervation effect	<0,0001
Akt/Actinin Ramko	Ctrl	Inn	1.01584			Genotype effect	0.0764
Akt/Actinin Ramko	Ctrl	Den	4.49642	5.20222	0.46759
Akt/Actinin Ramko	Ctrl	Den	5.0238
Akt/Actinin Ramko	Ctrl	Den	6.08644
Akt/Actinin Ramko	Ramko	Inn	0.712319	0.892628	0.191904
Akt/Actinin Ramko	Ramko	Inn	0.689359
Akt/Actinin Ramko	Ramko	Inn	1.27621
Akt/Actinin Ramko	Ramko	Den	2.19597	3.51968	0.711967
Akt/Actinin Ramko	Ramko	Den	3.72709
Akt/Actinin Ramko	Ramko	Den	4.63599
Analysis	Genotype	Muscle	Value	Average	sem	ANOVA
S6P/S6 Ramko	Ctrl	Inn	0.648595	1	0.201967	Interaction	0.0729
S6P/S6 Ramko	Ctrl	Inn	1.0032			Denervation effect	0.0288
S6P/S6 Ramko	Ctrl	Inn	1.34821			Genotype effect	0.0059
S6P/S6 Ramko	Ctrl	Den	1.82676	2.63493	0.63428
S6P/S6 Ramko	Ctrl	Den	2.19222
S6P/S6 Ramko	Ctrl	Den	3.88582
S6P/S6 Ramko	Ramko	Inn	0.579558	0.426853	0.0815275
S6P/S6 Ramko	Ramko	Inn	0.400011
S6P/S6 Ramko	Ramko	Inn	0.300992
S6P/S6 Ramko	Ramko	Den	0.843335	0.632953	0.171287
S6P/S6 Ramko	Ramko	Den	0.761904
S6P/S6 Ramko	Ramko	Den	0.29362
Analysis	Genotype	Muscle	Value	Average	sem	ANOVA
S6P/Actinin Ramko	Ctrl	Inn	0.487976	1	0.350701	Interaction	0.0002
S6P/Actinin Ramko	Ctrl	Inn	0.840866			Denervation effect	<0,0001
S6P/Actinin Ramko	Ctrl	Inn	1.67116			Genotype effect	<0,0001
S6P/Actinin Ramko	Ctrl	Den	3.76307	4.19302	0.277209
S6P/Actinin Ramko	Ctrl	Den	4.10486
S6P/Actinin Ramko	Ctrl	Den	4.71113
S6P/Actinin Ramko	Ramko	Inn	0.246223	0.222891	0.0165845
S6P/Actinin Ramko	Ramko	Inn	0.231642
S6P/Actinin Ramko	Ramko	Inn	0.190808
S6P/Actinin Ramko	Ramko	Den	0.720602	0.522768	0.110314
S6P/Actinin Ramko	Ramko	Den	0.508431
S6P/Actinin Ramko	Ramko	Den	0.339271
Analysis	Genotype	Muscle	Value	Average	sem	ANOVA
S6/Actinin Ramko	Ctrl	Inn	1.18911	1	0.10053	Interaction	0.1742
S6/Actinin Ramko	Ctrl	Inn	0.846312			Denervation effect	0.002
S6/Actinin Ramko	Ctrl	Inn	0.964577			Genotype effect	0.1254
S6/Actinin Ramko	Ctrl	Den	2.27747	2.18726	0.171074
S6/Actinin Ramko	Ctrl	Den	2.42798
S6/Actinin Ramko	Ctrl	Den	1.85633
S6/Actinin Ramko	Ramko	Inn	0.657409	0.956419	0.165389
S6/Actinin Ramko	Ramko	Inn	1.22842
S6/Actinin Ramko	Ramko	Inn	0.98343
S6/Actinin Ramko	Ramko	Den	1.47112	1.5525	0.300629
S6/Actinin Ramko	Ramko	Den	2.10911
S6/Actinin Ramko	Ramko	Den	1.07728
Analysis	Genotype	Muscle	Value	Average	sem	ANOVA
4EBPb/a Ramko	Ctrl	Inn	1.11848	1	0.106899	Interaction	0.0328
4EBPb/a Ramko	Ctrl	Inn	0.786637			Denervation effect	0.0449
4EBPb/a Ramko	Ctrl	Inn	1.09488			Genotype effect	<0,0001
4EBPb/a Ramko	Ctrl	Den	1.31834	1.69343	0.22652
4EBPb/a Ramko	Ctrl	Den	1.66094
4EBPb/a Ramko	Ctrl	Den	2.10101
4EBPb/a Ramko	Ramko	Inn	0.185933	0.291697	0.0532478
4EBPb/a Ramko	Ramko	Inn	0.333788
4EBPb/a Ramko	Ramko	Inn	0.35537
4EBPb/a Ramko	Ramko	Den	0.483171	0.263284	0.113429
4EBPb/a Ramko	Ramko	Den	0.105009
4EBPb/a Ramko	Ramko	Den	0.201672
Figure S3f
Supplementary Table1
Analysis	Genotype	Muscle	Value	Average	sem	ANOVA
Ulk757/Ulk 1d Sol	Ctrl	Inn	2.6505	1	0.551783	Interaction	0.987
Ulk757/Ulk 1d Sol	Ctrl	Inn	0.552696			Denervation effect	0.79
Ulk757/Ulk 1d Sol	Ctrl	Inn	0.450935			Genotype effect	0.0001
Ulk757/Ulk 1d Sol	Ctrl	Inn	0.345871
Ulk757/Ulk 1d Sol	Ctrl	Den	1.36959	1.54766	0.475796
Ulk757/Ulk 1d Sol	Ctrl	Den	0.486203
Ulk757/Ulk 1d Sol	Ctrl	Den	1.53894
Ulk757/Ulk 1d Sol	Ctrl	Den	2.7959
Ulk757/Ulk 1d Sol	TSCmKO	Inn	7.8226	12.3687	3.03167
Ulk757/Ulk 1d Sol	TSCmKO	Inn	18.1163
Ulk757/Ulk 1d Sol	TSCmKO	Inn	11.1671
Ulk757/Ulk 1d Sol	TSCmKO	Den	7.95891	12.8532	3.17653
Ulk757/Ulk 1d Sol	TSCmKO	Den	11.7923
Ulk757/Ulk 1d Sol	TSCmKO	Den	18.8082
Analysis	Genotype	Muscle	Value	Average	sem	ANOVA
Ulk757/actinin 1d sol	Ctrl	Inn	2.41331	1	0.478482	Interaction	0.9509
Ulk757/actinin 1d sol	Ctrl	Inn	0.496017			Denervation effect	0.916
Ulk757/actinin 1d sol	Ctrl	Inn	0.342295			Genotype effect	0.0005
Ulk757/actinin 1d sol	Ctrl	Inn	0.748375
Ulk757/actinin 1d sol	Ctrl	Den	1.27457	0.919064	0.208883
Ulk757/actinin 1d sol	Ctrl	Den	0.734316
Ulk757/actinin 1d sol	Ctrl	Den	0.416259
Ulk757/actinin 1d sol	Ctrl	Den	1.25111
Ulk757/actinin 1d sol	TSCmKO	Inn	2.73178	10.2944	3.88275
Ulk757/actinin 1d sol	TSCmKO	Inn	12.5486
Ulk757/actinin 1d sol	TSCmKO	Inn	15.6029
Ulk757/actinin 1d sol	TSCmKO	Den	11.2648	9.9864	1.68299
Ulk757/actinin 1d sol	TSCmKO	Den	6.6506
Ulk757/actinin 1d sol	TSCmKO	Den	12.0438
Analysis	Genotype	Muscle	Value	Average	sem	ANOVA
Ulk317/Ulk 1d sol	Ctrl	Inn	1.59766	1	0.261456	Interaction	0.8737
Ulk317/Ulk 1d sol	Ctrl	Inn	1.23574			Denervation effect	0.9226
Ulk317/Ulk 1d sol	Ctrl	Inn	0.756883			Genotype effect	0.1082
Ulk317/Ulk 1d sol	Ctrl	Inn	0.409718
Ulk317/Ulk 1d sol	Ctrl	Den	1.05484	1.01613	0.285977
Ulk317/Ulk 1d sol	Ctrl	Den	0.362642
Ulk317/Ulk 1d sol	Ctrl	Den	0.896994
Ulk317/Ulk 1d sol	Ctrl	Den	1.75006
Ulk317/Ulk 1d sol	TSCmKO	Inn	0.95482	0.593094	0.210834
Ulk317/Ulk 1d sol	TSCmKO	Inn	0.599895
Ulk317/Ulk 1d sol	TSCmKO	Inn	0.224565
Ulk317/Ulk 1d sol	TSCmKO	Den	0.50771	0.526332	0.156049
Ulk317/Ulk 1d sol	TSCmKO	Den	0.805446
Ulk317/Ulk 1d sol	TSCmKO	Den	0.265839
Analysis	Genotype	Muscle	Value	Average	sem	ANOVA
Ulk317/actinin 1d sol	Ctrl	Inn	1.44574	1	0.184236	Interaction	0.1791
Ulk317/actinin 1d sol	Ctrl	Inn	1.10219			Denervation effect	0.4106
Ulk317/actinin 1d sol	Ctrl	Inn	0.570998			Genotype effect	0.0246
Ulk317/actinin 1d sol	Ctrl	Inn	0.881068
Ulk317/actinin 1d sol	Ctrl	Den	0.975618	0.634845	0.15809
Ulk317/actinin 1d sol	Ctrl	Den	0.544331
Ulk317/actinin 1d sol	Ctrl	Den	0.241131
Ulk317/actinin 1d sol	Ctrl	Den	0.7783
Ulk317/actinin 1d sol	TSCmKO	Inn	0.331387	0.352065	0.0309724
Ulk317/actinin 1d sol	TSCmKO	Inn	0.412973
Ulk317/actinin 1d sol	TSCmKO	Inn	0.311836
Ulk317/actinin 1d sol	TSCmKO	Den	0.714175	0.444939	0.15736
Ulk317/actinin 1d sol	TSCmKO	Den	0.451459
Ulk317/actinin 1d sol	TSCmKO	Den	0.169182
Analysis	Genotype	Muscle	Value	Average	sem	ANOVA
Ulk/Actinin 1d sol	Ctrl	Inn	0.769863	1	0.278013	Interaction	0.4779
Ulk/Actinin 1d sol	Ctrl	Inn	0.758818			Denervation effect	0.6001
Ulk/Actinin 1d sol	Ctrl	Inn	0.64182			Genotype effect	0.6515
Ulk/Actinin 1d sol	Ctrl	Inn	1.8295
Ulk/Actinin 1d sol	Ctrl	Den	0.786865	0.667732	0.234856
Ulk/Actinin 1d sol	Ctrl	Den	1.277
Ulk/Actinin 1d sol	Ctrl	Den	0.228702
Ulk/Actinin 1d sol	Ctrl	Den	0.378357
Ulk/Actinin 1d sol	TSCmKO	Inn	0.295272	0.687441	0.26081
Ulk/Actinin 1d sol	TSCmKO	Inn	0.585671
Ulk/Actinin 1d sol	TSCmKO	Inn	1.18138
Ulk/Actinin 1d sol	TSCmKO	Den	1.19673	0.73834	0.229952
Ulk/Actinin 1d sol	TSCmKO	Den	0.476858
Ulk/Actinin 1d sol	TSCmKO	Den	0.541432
Analysis	Genotype	Muscle	Value	Average	sem	ANOVA
p62/Actinin 1d sol	Ctrl	Inn	0.978921	1	0.142473	Interaction	0.0215
p62/Actinin 1d sol	Ctrl	Inn	1.40069			Denervation effect	0.0216
p62/Actinin 1d sol	Ctrl	Inn	0.882773			Genotype effect	<0,0001
p62/Actinin 1d sol	Ctrl	Inn	0.737617
p62/Actinin 1d sol	Ctrl	Den	1.29676	0.999395	0.197003
p62/Actinin 1d sol	Ctrl	Den	0.644087
p62/Actinin 1d sol	Ctrl	Den	0.675257
p62/Actinin 1d sol	Ctrl	Den	1.38147
p62/Actinin 1d sol	TSCmKO	Inn	1.44147	2.99093	0.775656
p62/Actinin 1d sol	TSCmKO	Inn	3.70006
p62/Actinin 1d sol	TSCmKO	Inn	3.83126
p62/Actinin 1d sol	TSCmKO	Den	5.12367	5.07824	0.347835
p62/Actinin 1d sol	TSCmKO	Den	5.6567
p62/Actinin 1d sol	TSCmKO	Den	4.45434
Analysis	Genotype	Muscle	Value	Average	sem	ANOVA
LC3BII/LC3I 1d sol	Ctrl	Inn	0.621793	1	0.127031	Interaction	0.0208
LC3BII/LC3I 1d sol	Ctrl	Inn	1.08576			Denervation effect	0.029
LC3BII/LC3I 1d sol	Ctrl	Inn	1.13066			Genotype effect	0.7477
LC3BII/LC3I 1d sol	Ctrl	Inn	1.16178
LC3BII/LC3I 1d sol	Ctrl	Den	2.39437	2.87773	0.35519
LC3BII/LC3I 1d sol	Ctrl	Den	2.61478
LC3BII/LC3I 1d sol	Ctrl	Den	2.56799
LC3BII/LC3I 1d sol	Ctrl	Den	3.93376
LC3BII/LC3I 1d sol	TSCmKO	Inn	1.06398	1.85577	0.397128
LC3BII/LC3I 1d sol	TSCmKO	Inn	2.30581
LC3BII/LC3I 1d sol	TSCmKO	Inn	2.19752
LC3BII/LC3I 1d sol	TSCmKO	Den	2.66954	1.78704	0.527933
LC3BII/LC3I 1d sol	TSCmKO	Den	0.843761
LC3BII/LC3I 1d sol	TSCmKO	Den	1.84781
Analysis	Genotype	Muscle	Value	Average	sem	ANOVA
LC3BII/actinin 1d sol	Ctrl	Inn	0.955359	1	0.150201	Interaction	0.1465
LC3BII/actinin 1d sol	Ctrl	Inn	0.599596			Denervation effect	0.1467
LC3BII/actinin 1d sol	Ctrl	Inn	1.29099			Genotype effect	0.4271
LC3BII/actinin 1d sol	Ctrl	Inn	1.15405
LC3BII/actinin 1d sol	Ctrl	Den	1.76148	2.09296	0.30105
LC3BII/actinin 1d sol	Ctrl	Den	2.41809
LC3BII/actinin 1d sol	Ctrl	Den	1.43585
LC3BII/actinin 1d sol	Ctrl	Den	2.75643
LC3BII/actinin 1d sol	TSCmKO	Inn	1.45443	1.83405	0.224701
LC3BII/actinin 1d sol	TSCmKO	Inn	1.81556
LC3BII/actinin 1d sol	TSCmKO	Inn	2.23216
LC3BII/actinin 1d sol	TSCmKO	Den	2.83977	1.83375	0.641989
LC3BII/actinin 1d sol	TSCmKO	Den	0.639805
LC3BII/actinin 1d sol	TSCmKO	Den	2.02166
Analysis	Genotype	Muscle	Value	Average	sem	ANOVA
Ulk757/Ulk 3d sol	Ctrl	Inn	1.11418	1	0.223633	Interaction	0.3275
Ulk757/Ulk 3d sol	Ctrl	Inn	1.31742			Denervation effect	0.8691
Ulk757/Ulk 3d sol	Ctrl	Inn	0.568402			Genotype effect	0.0406
Ulk757/Ulk 3d sol	Ctrl	Den	2.39125	1.52818	0.484823
Ulk757/Ulk 3d sol	Ctrl	Den	1.47938
Ulk757/Ulk 3d sol	Ctrl	Den	0.713906
Ulk757/Ulk 3d sol	TSCmKO	Inn	1.94335	3.07529	0.669074
Ulk757/Ulk 3d sol	TSCmKO	Inn	2.7624
Ulk757/Ulk 3d sol	TSCmKO	Inn	2.58342
Ulk757/Ulk 3d sol	TSCmKO	Inn	5.01198
Ulk757/Ulk 3d sol	TSCmKO	Den	2.90523	2.33941	0.697705
Ulk757/Ulk 3d sol	TSCmKO	Den	0.981116
Ulk757/Ulk 3d sol	TSCmKO	Den	4.03226
Ulk757/Ulk 3d sol	TSCmKO	Den	1.43904
Analysis	Genotype	Muscle	Value	Average	sem	ANOVA
Ulk757/actinin 3d sol	Ctrl	Inn	0.919096	1	0.0619673	Interaction	0.2912
Ulk757/actinin 3d sol	Ctrl	Inn	1.12176			Denervation effect	0.3674
Ulk757/actinin 3d sol	Ctrl	Inn	0.959146			Genotype effect	0.0052
Ulk757/actinin 3d sol	Ctrl	Den	1.54092	1.27579	0.165842
Ulk757/actinin 3d sol	Ctrl	Den	0.970629
Ulk757/actinin 3d sol	Ctrl	Den	1.31581
Ulk757/actinin 3d sol	TSCmKO	Inn	6.28555	8.57857	1.52545
Ulk757/actinin 3d sol	TSCmKO	Inn	7.01876
Ulk757/actinin 3d sol	TSCmKO	Inn	7.97409
Ulk757/actinin 3d sol	TSCmKO	Inn	13.0359
Ulk757/actinin 3d sol	TSCmKO	Den	3.44665	5.24244	2.27208
Ulk757/actinin 3d sol	TSCmKO	Den	2.06598
Ulk757/actinin 3d sol	TSCmKO	Den	11.9872
Ulk757/actinin 3d sol	TSCmKO	Den	3.4699
Analysis	Genotype	Muscle	Value	Average	sem	ANOVA
Ulk317/Ulk 3d sol	Ctrl	Inn	1.12626	1	0.379803	Interaction	0.063
Ulk317/Ulk 3d sol	Ctrl	Inn	1.58556			Denervation effect	0.0221
Ulk317/Ulk 3d sol	Ctrl	Inn	0.288183			Genotype effect	0.0107
Ulk317/Ulk 3d sol	Ctrl	Den	0.386746	0.191555	0.0978377
Ulk317/Ulk 3d sol	Ctrl	Den	0.082043
Ulk317/Ulk 3d sol	Ctrl	Den	0.105877
Ulk317/Ulk 3d sol	TSCmKO	Inn	0.188508	0.119788	0.065077
Ulk317/Ulk 3d sol	TSCmKO	Inn	0.269066
Ulk317/Ulk 3d sol	TSCmKO	Inn	0.00565976
Ulk317/Ulk 3d sol	TSCmKO	Inn	0.0159198
Ulk317/Ulk 3d sol	TSCmKO	Den	0.0184839	0.0163167	0.00502814
Ulk317/Ulk 3d sol	TSCmKO	Den	0.0209312
Ulk317/Ulk 3d sol	TSCmKO	Den	0.0242043
Ulk317/Ulk 3d sol	TSCmKO	Den	0.00164761
Analysis	Genotype	Muscle	Value	Average	sem	ANOVA
Ulk317/actinin 3d sol	Ctrl	Inn	1.00787	1	0.27053	Interaction	0.164
Ulk317/actinin 3d sol	Ctrl	Inn	1.46459			Denervation effect	0.0056
Ulk317/actinin 3d sol	Ctrl	Inn	0.527541			Genotype effect	0.0394
Ulk317/actinin 3d sol	Ctrl	Den	0.270359	0.18015	0.0631891
Ulk317/actinin 3d sol	Ctrl	Den	0.0583949
Ulk317/actinin 3d sol	Ctrl	Den	0.211696
Ulk317/actinin 3d sol	TSCmKO	Inn	0.661427	0.366734	0.194061
Ulk317/actinin 3d sol	TSCmKO	Inn	0.741639
Ulk317/actinin 3d sol	TSCmKO	Inn	0.0189515
Ulk317/actinin 3d sol	TSCmKO	Inn	0.0449187
Ulk317/actinin 3d sol	TSCmKO	Den	0.0237886	0.0384929	0.0159087
Ulk317/actinin 3d sol	TSCmKO	Den	0.0478145
Ulk317/actinin 3d sol	TSCmKO	Den	0.0780589
Ulk317/actinin 3d sol	TSCmKO	Den	0.00430982
Analysis	Genotype	Muscle	Value	Average	sem	ANOVA
Ulk/Actinin 3d sol	Ctrl	Inn	0.735688	1	0.252557	Interaction	0.3501
Ulk/Actinin 3d sol	Ctrl	Inn	0.759383			Denervation effect	0.2537
Ulk/Actinin 3d sol	Ctrl	Inn	1.50493			Genotype effect	0.0011
Ulk/Actinin 3d sol	Ctrl	Den	0.574701	0.934537	0.354628
Ulk/Actinin 3d sol	Ctrl	Den	0.585141
Ulk/Actinin 3d sol	Ctrl	Den	1.64377
Ulk/Actinin 3d sol	TSCmKO	Inn	2.88456	2.55574	0.154556
Ulk/Actinin 3d sol	TSCmKO	Inn	2.26601
Ulk/Actinin 3d sol	TSCmKO	Inn	2.75278
Ulk/Actinin 3d sol	TSCmKO	Inn	2.31962
Ulk/Actinin 3d sol	TSCmKO	Den	1.05804	1.93445	0.33314
Ulk/Actinin 3d sol	TSCmKO	Den	1.87799
Ulk/Actinin 3d sol	TSCmKO	Den	2.65129
Ulk/Actinin 3d sol	TSCmKO	Den	2.15046
Analysis	Genotype	Muscle	Value	Average	sem	ANOVA
p62/Actinin 3d sol	Ctrl	Inn	1.34299	1	0.179404	Interaction	0.0722
p62/Actinin 3d sol	Ctrl	Inn	0.737268			Denervation effect	0.075
p62/Actinin 3d sol	Ctrl	Inn	0.919737			Genotype effect	0.0342
p62/Actinin 3d sol	Ctrl	Den	0.907082	0.974612	0.036694
p62/Actinin 3d sol	Ctrl	Den	0.983495
p62/Actinin 3d sol	Ctrl	Den	1.03326
p62/Actinin 3d sol	TSCmKO	Inn	1.58524	1.50041	0.0774215
p62/Actinin 3d sol	TSCmKO	Inn	1.37817
p62/Actinin 3d sol	TSCmKO	Inn	1.36245
p62/Actinin 3d sol	TSCmKO	Inn	1.67579
p62/Actinin 3d sol	TSCmKO	Den	6.09611	6.03136	1.91013
p62/Actinin 3d sol	TSCmKO	Den	2.61545
p62/Actinin 3d sol	TSCmKO	Den	11.3467
p62/Actinin 3d sol	TSCmKO	Den	4.06719
Analysis	Genotype	Muscle	Value	Average	sem	ANOVA
LC3BII/LC3I 3d sol	Ctrl	Inn	1.05657	1	0.12171	Interaction	0.067
LC3BII/LC3I 3d sol	Ctrl	Inn	0.76668			Denervation effect	0.3205
LC3BII/LC3I 3d sol	Ctrl	Inn	1.17675			Genotype effect	0.0365
LC3BII/LC3I 3d sol	Ctrl	Den	0.710191	0.481858	0.11478
LC3BII/LC3I 3d sol	Ctrl	Den	0.388214
LC3BII/LC3I 3d sol	Ctrl	Den	0.34717
LC3BII/LC3I 3d sol	TSCmKO	Inn	1.20667	1.05981	0.120388
LC3BII/LC3I 3d sol	TSCmKO	Inn	0.767946
LC3BII/LC3I 3d sol	TSCmKO	Inn	0.964006
LC3BII/LC3I 3d sol	TSCmKO	Inn	1.30062
LC3BII/LC3I 3d sol	TSCmKO	Den	1.62287	1.22851	0.226568
LC3BII/LC3I 3d sol	TSCmKO	Den	1.11281
LC3BII/LC3I 3d sol	TSCmKO	Den	1.54098
LC3BII/LC3I 3d sol	TSCmKO	Den	0.637367
Analysis	Genotype	Muscle	Value	Average	sem	ANOVA
LC3BII/actinin 3d sol	Ctrl	Inn	0.528137	1	0.37781	Interaction	0.7445
LC3BII/actinin 3d sol	Ctrl	Inn	0.724826			Denervation effect	0.9589
LC3BII/actinin 3d sol	Ctrl	Inn	1.74704			Genotype effect	0.2048
LC3BII/actinin 3d sol	Ctrl	Den	0.896673	0.781431	0.160024
LC3BII/actinin 3d sol	Ctrl	Den	0.982388
LC3BII/actinin 3d sol	Ctrl	Den	0.465233
LC3BII/actinin 3d sol	TSCmKO	Inn	3.47792	1.79109	0.577873
LC3BII/actinin 3d sol	TSCmKO	Inn	1.05909
LC3BII/actinin 3d sol	TSCmKO	Inn	1.02196
LC3BII/actinin 3d sol	TSCmKO	Inn	1.60541
LC3BII/actinin 3d sol	TSCmKO	Den	5.23894	2.09146	1.13828
LC3BII/actinin 3d sol	TSCmKO	Den	0.738941
LC3BII/actinin 3d sol	TSCmKO	Den	2.24312
LC3BII/actinin 3d sol	TSCmKO	Den	0.144831
Analysis	Genotype	Muscle	Value	Average	sem	ANOVA
Ulk757/Ulk 7d sol	Ctrl	Inn	1.39912	1	0.23144	Interaction	0.801
Ulk757/Ulk 7d sol	Ctrl	Inn	0.597407			Denervation effect	0.6292
Ulk757/Ulk 7d sol	Ctrl	Inn	1.00348			Genotype effect	0.0008
Ulk757/Ulk 7d sol	Ctrl	Den	0.542016	0.929314	0.237098
Ulk757/Ulk 7d sol	Ctrl	Den	1.35992
Ulk757/Ulk 7d sol	Ctrl	Den	0.886012
Ulk757/Ulk 7d sol	TSCmKO	Inn	2.95224	2.47757	0.426499
Ulk757/Ulk 7d sol	TSCmKO	Inn	1.7471
Ulk757/Ulk 7d sol	TSCmKO	Inn	3.43949
Ulk757/Ulk 7d sol	TSCmKO	Inn	1.77144
Ulk757/Ulk 7d sol	TSCmKO	Den	2.47573	2.25394	0.112261
Ulk757/Ulk 7d sol	TSCmKO	Den	2.41859
Ulk757/Ulk 7d sol	TSCmKO	Den	2.07233
Ulk757/Ulk 7d sol	TSCmKO	Den	2.04913
Analysis	Genotype	Muscle	Value	Average	sem	ANOVA
Ulk757/actinin 7d sol	Ctrl	Inn	0.716235	1	0.15725	Interaction	0.5126
Ulk757/actinin 7d sol	Ctrl	Inn	1.25932			Denervation effect	0.2255
Ulk757/actinin 7d sol	Ctrl	Inn	1.02445			Genotype effect	0.004
Ulk757/actinin 7d sol	Ctrl	Den	0.426267	1.4193	0.701653
Ulk757/actinin 7d sol	Ctrl	Den	2.77452
Ulk757/actinin 7d sol	Ctrl	Den	1.05712
Ulk757/actinin 7d sol	TSCmKO	Inn	5.97563	3.07439	0.986702
Ulk757/actinin 7d sol	TSCmKO	Inn	1.75885
Ulk757/actinin 7d sol	TSCmKO	Inn	2.65432
Ulk757/actinin 7d sol	TSCmKO	Inn	1.90878
Ulk757/actinin 7d sol	TSCmKO	Den	3.68302	4.4224	0.323652
Ulk757/actinin 7d sol	TSCmKO	Den	5.22081
Ulk757/actinin 7d sol	TSCmKO	Den	4.58146
Ulk757/actinin 7d sol	TSCmKO	Den	4.20432
Analysis	Genotype	Muscle	Value	Average	sem	ANOVA
Ulk317/Ulk 7d sol	Ctrl	Inn	1.67102	1	0.335539	Interaction	0.0106
Ulk317/Ulk 7d sol	Ctrl	Inn	0.656851			Denervation effect	0.0046
Ulk317/Ulk 7d sol	Ctrl	Inn	0.672129			Genotype effect	0.0066
Ulk317/Ulk 7d sol	Ctrl	Den	0.0492671	0.0459081	0.00318559
Ulk317/Ulk 7d sol	Ctrl	Den	0.048917
Ulk317/Ulk 7d sol	Ctrl	Den	0.0395401
Ulk317/Ulk 7d sol	TSCmKO	Inn	0.0665331	0.0761325	0.0233543
Ulk317/Ulk 7d sol	TSCmKO	Inn	0.0391528
Ulk317/Ulk 7d sol	TSCmKO	Inn	0.0546971
Ulk317/Ulk 7d sol	TSCmKO	Inn	0.144147
Ulk317/Ulk 7d sol	TSCmKO	Den	0.0032146	0.00630674	0.0028599
Ulk317/Ulk 7d sol	TSCmKO	Den	0.00393548
Ulk317/Ulk 7d sol	TSCmKO	Den	0.0148711
Ulk317/Ulk 7d sol	TSCmKO	Den	0.00320579
Analysis	Genotype	Muscle	Value	Average	sem	ANOVA
Ulk317/actinin 7d sol	Ctrl	Inn	0.876994	1	0.215664	Interaction	0.001
Ulk317/actinin 7d sol	Ctrl	Inn	1.41953			Denervation effect	0.0003
Ulk317/actinin 7d sol	Ctrl	Inn	0.703474			Genotype effect	0.0004
Ulk317/actinin 7d sol	Ctrl	Den	0.0397228	0.0634685	0.0195839
Ulk317/actinin 7d sol	Ctrl	Den	0.102317
Ulk317/actinin 7d sol	Ctrl	Den	0.0483655
Ulk317/actinin 7d sol	TSCmKO	Inn	0.138065	0.0952469	0.0311401
Ulk317/actinin 7d sol	TSCmKO	Inn	0.0404099
Ulk317/actinin 7d sol	TSCmKO	Inn	0.0432749
Ulk317/actinin 7d sol	TSCmKO	Inn	0.159238
Ulk317/actinin 7d sol	TSCmKO	Den	0.00490276	0.0135153	0.00677484
Ulk317/actinin 7d sol	TSCmKO	Den	0.00870936
Ulk317/actinin 7d sol	TSCmKO	Den	0.0337056
Ulk317/actinin 7d sol	TSCmKO	Den	0.00674332
Analysis	Genotype	Muscle	Value	Average	sem	ANOVA
Ulk/Actinin 7d sol	Ctrl	Inn	0.42182	1	0.387861	Interaction	0.3397
Ulk/Actinin 7d sol	Ctrl	Inn	1.73696			Denervation effect	0.1906
Ulk/Actinin 7d sol	Ctrl	Inn	0.841216			Genotype effect	0.3304
Ulk/Actinin 7d sol	Ctrl	Den	0.648031	1.1041	0.304301
Ulk/Actinin 7d sol	Ctrl	Den	1.68113
Ulk/Actinin 7d sol	Ctrl	Den	0.983129
Ulk/Actinin 7d sol	TSCmKO	Inn	1.66785	1.00529	0.227324
Ulk/Actinin 7d sol	TSCmKO	Inn	0.829539
Ulk/Actinin 7d sol	TSCmKO	Inn	0.635893
Ulk/Actinin 7d sol	TSCmKO	Inn	0.88788
Ulk/Actinin 7d sol	TSCmKO	Den	1.22582	1.62921	0.137201
Ulk/Actinin 7d sol	TSCmKO	Den	1.77869
Ulk/Actinin 7d sol	TSCmKO	Den	1.82168
Ulk/Actinin 7d sol	TSCmKO	Den	1.69064
Analysis	Genotype	Muscle	Value	Average	sem	ANOVA
p62/Actinin 7d sol	Ctrl	Inn	1.14893	1	0.287034	Interaction	0.0464
p62/Actinin 7d sol	Ctrl	Inn	0.445401			Denervation effect	0.0523
p62/Actinin 7d sol	Ctrl	Inn	1.40567			Genotype effect	0.0119
p62/Actinin 7d sol	Ctrl	Den	0.831714	0.820569	0.0405277
p62/Actinin 7d sol	Ctrl	Den	0.745468
p62/Actinin 7d sol	Ctrl	Den	0.884526
p62/Actinin 7d sol	TSCmKO	Inn	2.33803	3.00347	0.54853
p62/Actinin 7d sol	TSCmKO	Inn	2.03747
p62/Actinin 7d sol	TSCmKO	Inn	4.49145
p62/Actinin 7d sol	TSCmKO	Inn	3.14692
p62/Actinin 7d sol	TSCmKO	Den	8.29542	14.3126	4.23278
p62/Actinin 7d sol	TSCmKO	Den	16.9445
p62/Actinin 7d sol	TSCmKO	Den	25.1194
p62/Actinin 7d sol	TSCmKO	Den	6.89114
Analysis	Genotype	Muscle	Value	Average	sem	ANOVA
Lc3BII/LC3I 7d sol	Ctrl	Inn	0.629647	1	0.189672	Interaction	0.1297
Lc3BII/LC3I 7d sol	Ctrl	Inn	1.25628			Denervation effect	0.1448
Lc3BII/LC3I 7d sol	Ctrl	Inn	1.11408			Genotype effect	0.1443
Lc3BII/LC3I 7d sol	Ctrl	Den	0.882305	1.00779	0.122279
Lc3BII/LC3I 7d sol	Ctrl	Den	1.25232
Lc3BII/LC3I 7d sol	Ctrl	Den	0.888752
Lc3BII/LC3I 7d sol	TSCmKO	Inn	0.988917	1.00758	0.0670381
Lc3BII/LC3I 7d sol	TSCmKO	Inn	1.12236
Lc3BII/LC3I 7d sol	TSCmKO	Inn	0.825758
Lc3BII/LC3I 7d sol	TSCmKO	Inn	1.0933
Lc3BII/LC3I 7d sol	TSCmKO	Den	0.68333	0.643763	0.078894
Lc3BII/LC3I 7d sol	TSCmKO	Den	0.729065
Lc3BII/LC3I 7d sol	TSCmKO	Den	0.751701
Lc3BII/LC3I 7d sol	TSCmKO	Den	0.410957
Analysis	Genotype	Muscle	Value	Average	sem	ANOVA
Lc3BII/actinin 7d sol	Ctrl	Inn	0.528609	1	0.254689	Interaction	0.7681
Lc3BII/actinin 7d sol	Ctrl	Inn	1.40286			Denervation effect	0.6668
Lc3BII/actinin 7d sol	Ctrl	Inn	1.06854			Genotype effect	0.0078
Lc3BII/actinin 7d sol	Ctrl	Den	1.03363	1.72129	0.389774
Lc3BII/actinin 7d sol	Ctrl	Den	1.74715
Lc3BII/actinin 7d sol	Ctrl	Den	2.3831
Lc3BII/actinin 7d sol	TSCmKO	Inn	1.83781	4.49964	1.02029
Lc3BII/actinin 7d sol	TSCmKO	Inn	4.90706
Lc3BII/actinin 7d sol	TSCmKO	Inn	6.78859
Lc3BII/actinin 7d sol	TSCmKO	Inn	4.46508
Lc3BII/actinin 7d sol	TSCmKO	Den	7.57515	4.63548	1.23206
Lc3BII/actinin 7d sol	TSCmKO	Den	3.24095
Lc3BII/actinin 7d sol	TSCmKO	Den	2.06911
Lc3BII/actinin 7d sol	TSCmKO	Den	5.65672
Analysis	Genotype	Muscle	Value	Average	sem	ANOVA
Ulk757/Ulk 14d sol	Ctrl	Inn	0.979882	1	0.0737019	Interaction	0.8933
Ulk757/Ulk 14d sol	Ctrl	Inn	1.13652			Denervation effect	0.9135
Ulk757/Ulk 14d sol	Ctrl	Inn	0.883598			Genotype effect	0.0009
Ulk757/Ulk 14d sol	Ctrl	Den	1.50494	1.35006	0.36557
Ulk757/Ulk 14d sol	Ctrl	Den	1.89143
Ulk757/Ulk 14d sol	Ctrl	Den	0.653798
Ulk757/Ulk 14d sol	TSCmKO	Inn	10.8565	8.34956	2.0393
Ulk757/Ulk 14d sol	TSCmKO	Inn	4.30992
Ulk757/Ulk 14d sol	TSCmKO	Inn	9.8823
Ulk757/Ulk 14d sol	TSCmKO	Den	12.0587	8.31269	1.87453
Ulk757/Ulk 14d sol	TSCmKO	Den	6.30791
Ulk757/Ulk 14d sol	TSCmKO	Den	6.5715
Analysis	Genotype	Muscle	Value	Average	sem	ANOVA
Ulk757/actinin 14d sol	Ctrl	Inn	1.13011	1	0.0913791	Interaction	0.616
Ulk757/actinin 14d sol	Ctrl	Inn	0.823796			Denervation effect	0.6322
Ulk757/actinin 14d sol	Ctrl	Inn	1.04609			Genotype effect	0.0004
Ulk757/actinin 14d sol	Ctrl	Den	1.19959	0.98356	0.108151
Ulk757/actinin 14d sol	Ctrl	Den	0.884891
Ulk757/actinin 14d sol	Ctrl	Den	0.866196
Ulk757/actinin 14d sol	TSCmKO	Inn	4.07003	4.54365	0.905904
Ulk757/actinin 14d sol	TSCmKO	Inn	3.26595
Ulk757/actinin 14d sol	TSCmKO	Inn	6.29498
Ulk757/actinin 14d sol	TSCmKO	Den	4.73444	5.23904	1.01063
Ulk757/actinin 14d sol	TSCmKO	Den	7.18637
Ulk757/actinin 14d sol	TSCmKO	Den	3.79631
Analysis	Genotype	Muscle	Value	Average	sem	ANOVA
Ulk317/Ulk 14d sol	Ctrl	Inn	0.788442	1	0.281016	Interaction	0.5811
Ulk317/Ulk 14d sol	Ctrl	Inn	0.654844			Denervation effect	0.0074
Ulk317/Ulk 14d sol	Ctrl	Inn	1.55671			Genotype effect	0.2629
Ulk317/Ulk 14d sol	Ctrl	Den	0.529949	0.324514	0.102724
Ulk317/Ulk 14d sol	Ctrl	Den	0.223746
Ulk317/Ulk 14d sol	Ctrl	Den	0.219847
Ulk317/Ulk 14d sol	TSCmKO	Inn	0.772429	0.709202	0.102866
Ulk317/Ulk 14d sol	TSCmKO	Inn	0.508041
Ulk317/Ulk 14d sol	TSCmKO	Inn	0.847134
Ulk317/Ulk 14d sol	TSCmKO	Den	0.306516	0.221669	0.0820459
Ulk317/Ulk 14d sol	TSCmKO	Den	0.300882
Ulk317/Ulk 14d sol	TSCmKO	Den	0.0576095
Analysis	Genotype	Muscle	Value	Average	sem	ANOVA
Ulk317/actinin 14d sol	Ctrl	Inn	0.84536	1	0.375274	Interaction	0.2267
Ulk317/actinin 14d	Ctrl	Inn	0.441272			Denervation effect	0.0418
Ulk317/actinin 14d	Ctrl	Inn	1.71337			Genotype effect	0.1082
Ulk317/actinin 14d	Ctrl	Den	0.392711	0.253602	0.0857049
Ulk317/actinin 14d	Ctrl	Den	0.0973153
Ulk317/actinin 14d	Ctrl	Den	0.270781
Ulk317/actinin 14d	TSCmKO	Inn	0.269211	0.37626	0.0677284
Ulk317/actinin 14d	TSCmKO	Inn	0.357902
Ulk317/actinin 14d	TSCmKO	Inn	0.501665
Ulk317/actinin 14d	TSCmKO	Den	0.111879	0.153831	0.0856692
Ulk317/actinin 14d	TSCmKO	Den	0.318673
Ulk317/actinin 14d	TSCmKO	Den	0.0309397
Analysis	Genotype	Muscle	Value	Average	sem	ANOVA
Ulk/Actinin 14d sol	Ctrl	Inn	1.12994	1	0.145182	Interaction	0.5008
Ulk/Actinin 14d sol	Ctrl	Inn	0.710151			Denervation effect	0.9114
Ulk/Actinin 14d sol	Ctrl	Inn	1.15991			Genotype effect	0.1624
Ulk/Actinin 14d sol	Ctrl	Den	0.780947	0.726156	0.210262
Ulk/Actinin 14d sol	Ctrl	Den	0.458362
Ulk/Actinin 14d sol	Ctrl	Den	1.29802
Ulk/Actinin 14d sol	TSCmKO	Inn	0.367297	0.577933	0.110719
Ulk/Actinin 14d sol	TSCmKO	Inn	0.742417
Ulk/Actinin 14d sol	TSCmKO	Inn	0.624086
Ulk/Actinin 14d sol	TSCmKO	Den	0.384661	0.688941	0.219937
Ulk/Actinin 14d sol	TSCmKO	Den	1.11618
Ulk/Actinin 14d sol	TSCmKO	Den	0.565985
Analysis	Genotype	Muscle	Value	Average	sem	ANOVA
p62/Actinin 14d sol	Ctrl	Inn	0.682595	1	0.310076	Interaction	0.0113
p62/Actinin 14d sol	Ctrl	Inn	1.62009			Denervation effect	0.0104
p62/Actinin 14d sol	Ctrl	Inn	0.69731			Genotype effect	0.004
p62/Actinin 14d sol	Ctrl	Den	0.0928197	1.22911	1.03832
p62/Actinin 14d sol	Ctrl	Den	3.30256
p62/Actinin 14d sol	Ctrl	Den	0.291956
p62/Actinin 14d sol	TSCmKO	Inn	1.69552	4.02955	1.3177
p62/Actinin 14d sol	TSCmKO	Inn	4.13675
p62/Actinin 14d sol	TSCmKO	Inn	6.25638
p62/Actinin 14d sol	TSCmKO	Den	36.3294	32.1002	8.33454
p62/Actinin 14d sol	TSCmKO	Den	43.9491
p62/Actinin 14d sol	TSCmKO	Den	16.0221
Analysis	Genotype	Muscle	Value	Average	sem	ANOVA
Lc3BII/LC3I 14d sol	Ctrl	Inn	0.978303	1	0.0496791	Interaction	0.9763
Lc3BII/LC3I 14d sol	Ctrl	Inn	0.926879			Denervation effect	0.0251
Lc3BII/LC3I 14d sol	Ctrl	Inn	1.09482			Genotype effect	0.5639
Lc3BII/LC3I 14d sol	Ctrl	Den	0.652113	0.702277	0.209839
Lc3BII/LC3I 14d sol	Ctrl	Den	0.366513
Lc3BII/LC3I 14d sol	Ctrl	Den	1.0882
Lc3BII/LC3I 14d sol	TSCmKO	Inn	1.11673	1.06928	0.0238324
Lc3BII/LC3I 14d sol	TSCmKO	Inn	1.04944
Lc3BII/LC3I 14d sol	TSCmKO	Inn	1.04167
Lc3BII/LC3I 14d sol	TSCmKO	Den	0.711029	0.764835	0.0299963
Lc3BII/LC3I 14d sol	TSCmKO	Den	0.768757
Lc3BII/LC3I 14d sol	TSCmKO	Den	0.814717
Analysis	Genotype	Muscle	Value	Average	sem	ANOVA
Lc3BII/actinin 14d sol	Ctrl	Inn	0.951248	1	0.0600733	Interaction	0.1664
Lc3BII/actinin 14d sol	Ctrl	Inn	1.11948			Denervation effect	0.1484
Lc3BII/actinin 14d sol	Ctrl	Inn	0.929277			Genotype effect	0.0041
Lc3BII/actinin 14d sol	Ctrl	Den	1.1868	1.03772	0.0770519
Lc3BII/actinin 14d sol	Ctrl	Den	0.929363
Lc3BII/actinin 14d sol	Ctrl	Den	0.997014
Lc3BII/actinin 14d sol	TSCmKO	Inn	2.42504	2.19991	0.226357
Lc3BII/actinin 14d sol	TSCmKO	Inn	1.7472
Lc3BII/actinin 14d sol	TSCmKO	Inn	2.42749
Lc3BII/actinin 14d sol	TSCmKO	Den	2.79155	3.73113	0.949598
Lc3BII/actinin 14d sol	TSCmKO	Den	2.77154
Lc3BII/actinin 14d sol	TSCmKO	Den	5.63029
Analysis	Genotype	Muscle	Value	Average	sem	ANOVA
Ulk757/Ulk 28d sol	Ctrl	Inn	0.903019	1	0.259318	Interaction	0.2012
Ulk757/Ulk 28d sol	Ctrl	Inn	0.607262			Denervation effect	0.3067
Ulk757/Ulk 28d sol	Ctrl	Inn	1.48972			Genotype effect	0.0211
Ulk757/Ulk 28d sol	Ctrl	Den	0.879909	1.8115	0.475467
Ulk757/Ulk 28d sol	Ctrl	Den	2.11204
Ulk757/Ulk 28d sol	Ctrl	Den	2.44255
Ulk757/Ulk 28d sol	TSCmKO	Inn	14.0135	12.4755	4.01429
Ulk757/Ulk 28d sol	TSCmKO	Inn	18.5307
Ulk757/Ulk 28d sol	TSCmKO	Inn	4.88236
Ulk757/Ulk 28d sol	TSCmKO	Den	12.902	5.77144	3.56634
Ulk757/Ulk 28d sol	TSCmKO	Den	2.35496
Ulk757/Ulk 28d sol	TSCmKO	Den	2.05731
Analysis	Genotype	Muscle	Value	Average	sem	ANOVA
Ulk757/actinin 28d sol	Ctrl	Inn	1.41637	1	0.236707	Interaction	0.6803
Ulk757/actinin 28d sol	Ctrl	Inn	0.596699			Denervation effect	0.3205
Ulk757/actinin 28d sol	Ctrl	Inn	0.986936			Genotype effect	0.0006
Ulk757/actinin 28d sol	Ctrl	Den	1.48243	1.83652	0.290022
Ulk757/actinin 28d sol	Ctrl	Den	2.41144
Ulk757/actinin 28d sol	Ctrl	Den	1.6157
Ulk757/actinin 28d sol	TSCmKO	Inn	3.57936	7.58988	2.05236
Ulk757/actinin 28d sol	TSCmKO	Inn	8.83791
Ulk757/actinin 28d sol	TSCmKO	Inn	10.3524
Ulk757/actinin 28d sol	TSCmKO	Den	11.6716	9.5586	1.63194
Ulk757/actinin 28d sol	TSCmKO	Den	10.6564
Ulk757/actinin 28d sol	TSCmKO	Den	6.34777
Analysis	Genotype	Muscle	Value	Average	sem	ANOVA
Ulk317/Ulk 28d sol	Ctrl	Inn	0.982583	1	0.17775	Interaction	0.1609
Ulk317/Ulk 28d sol	Ctrl	Inn	0.701206			Denervation effect	0.012
Ulk317/Ulk 28d sol	Ctrl	Inn	1.31621			Genotype effect	0.0065
Ulk317/Ulk 28d sol	Ctrl	Den	0.11721	0.375072	0.129121
Ulk317/Ulk 28d sol	Ctrl	Den	0.516116
Ulk317/Ulk 28d sol	Ctrl	Den	0.49189
Ulk317/Ulk 28d sol	TSCmKO	Inn	0.499985	0.320508	0.136824
Ulk317/Ulk 28d sol	TSCmKO	Inn	0.409665
Ulk317/Ulk 28d sol	TSCmKO	Inn	0.0518735
Ulk317/Ulk 28d sol	TSCmKO	Den	0.162251	0.0997017	0.0378871
Ulk317/Ulk 28d sol	TSCmKO	Den	0.031387
Ulk317/Ulk 28d sol	TSCmKO	Den	0.105467
Analysis	Genotype	Muscle	Value	Average	sem	ANOVA
Ulk317/actinin 28d sol	Ctrl	Inn	1.49041	1	0.250468	Interaction	0.0377
Ulk317/actinin 28d sol	Ctrl	Inn	0.66632			Denervation effect	0.072
Ulk317/actinin 28d sol	Ctrl	Inn	0.843271			Genotype effect	0.0067
Ulk317/actinin 28d sol	Ctrl	Den	0.190967	0.358501	0.111556
Ulk317/actinin 28d sol	Ctrl	Den	0.569875
Ulk317/actinin 28d sol	Ctrl	Den	0.314661
Ulk317/actinin 28d sol	TSCmKO	Inn	0.123502	0.139606	0.025162
Ulk317/actinin 28d sol	TSCmKO	Inn	0.188948
Ulk317/actinin 28d sol	TSCmKO	Inn	0.106368
Ulk317/actinin 28d sol	TSCmKO	Den	0.141944	0.197998	0.0583651
Ulk317/actinin 28d sol	TSCmKO	Den	0.137353
Ulk317/actinin 28d sol	TSCmKO	Den	0.314698
Analysis	Genotype	Muscle	Value	Average	sem	ANOVA
Ulk/Actinin 28d sol	Ctrl	Inn	1.46423	1	0.247629	Interaction	0.1948
Ulk/Actinin 28d sol	Ctrl	Inn	0.9173			Denervation effect	0.1576
Ulk/Actinin 28d sol	Ctrl	Inn	0.618466			Genotype effect	0.2553
Ulk/Actinin 28d sol	Ctrl	Den	1.57278	1.08539	0.275932
Ulk/Actinin 28d sol	Ctrl	Den	1.06587
Ulk/Actinin 28d sol	Ctrl	Den	0.617517
Ulk/Actinin 28d sol	TSCmKO	Inn	0.238446	0.887705	0.549119
Ulk/Actinin 28d sol	TSCmKO	Inn	0.445235
Ulk/Actinin 28d sol	TSCmKO	Inn	1.97943
Ulk/Actinin 28d sol	TSCmKO	Den	0.844507	2.64976	0.982472
Ulk/Actinin 28d sol	TSCmKO	Den	4.22436
Ulk/Actinin 28d sol	TSCmKO	Den	2.8804
Analysis	Genotype	Muscle	Value	Average	sem	ANOVA
p62/Actinin 28d sol	Ctrl	Inn	1.18794	1	0.139798	Interaction	0.1142
p62/Actinin 28d sol	Ctrl	Inn	0.726755			Denervation effect	0.1101
p62/Actinin 28d sol	Ctrl	Inn	1.08531			Genotype effect	0.0834
p62/Actinin 28d sol	Ctrl	Den	1.71325	1.20799	0.572161
p62/Actinin 28d sol	Ctrl	Den	1.84455
p62/Actinin 28d sol	Ctrl	Den	0.0661855
p62/Actinin 28d sol	TSCmKO	Inn	1.90588	2.79784	0.569761
p62/Actinin 28d sol	TSCmKO	Inn	3.85798
p62/Actinin 28d sol	TSCmKO	Inn	2.62968
p62/Actinin 28d sol	TSCmKO	Den	15.8544	34.2445	17.6002
p62/Actinin 28d sol	TSCmKO	Den	69.433
p62/Actinin 28d sol	TSCmKO	Den	17.4462
Analysis	Genotype	Muscle	Value	Average	sem	ANOVA
Lc3BII/LC3I 28d sol	Ctrl	Inn	1.22197	1	0.112515	Interaction	0.6827
Lc3BII/LC3I 28d sol	Ctrl	Inn	0.921017			Denervation effect	0.4889
Lc3BII/LC3I 28d sol	Ctrl	Inn	0.857008			Genotype effect	0.0345
Lc3BII/LC3I 28d sol	Ctrl	Den	0.591892	0.958369	0.198678
Lc3BII/LC3I 28d sol	Ctrl	Den	1.27461
Lc3BII/LC3I 28d sol	Ctrl	Den	1.00861
Lc3BII/LC3I 28d sol	TSCmKO	Inn	0.812576	0.707155	0.119695
Lc3BII/LC3I 28d sol	TSCmKO	Inn	0.840576
Lc3BII/LC3I 28d sol	TSCmKO	Inn	0.468312
Lc3BII/LC3I 28d sol	TSCmKO	Den	0.693852	0.548375	0.0994124
Lc3BII/LC3I 28d sol	TSCmKO	Den	0.593007
Lc3BII/LC3I 28d sol	TSCmKO	Den	0.358266
Analysis	Genotype	Muscle	Value	Average	sem	ANOVA
Lc3BII/actinin 28d sol	Ctrl	Inn	1.77937	1	0.391528	Interaction	0.9917
Lc3BII/actinin 28d sol	Ctrl	Inn	0.676055			Denervation effect	0.493
Lc3BII/actinin 28d sol	Ctrl	Inn	0.544578			Genotype effect	0.4544
Lc3BII/actinin 28d sol	Ctrl	Den	0.390786	1.2509	0.430175
Lc3BII/actinin 28d sol	Ctrl	Den	1.66363
Lc3BII/actinin 28d sol	Ctrl	Den	1.6983
Lc3BII/actinin 28d sol	TSCmKO	Inn	0.52993	0.733111	0.349686
Lc3BII/actinin 28d sol	TSCmKO	Inn	1.41425
Lc3BII/actinin 28d sol	TSCmKO	Inn	0.255152
Lc3BII/actinin 28d sol	TSCmKO	Den	0.925959	0.976657	0.114545
Lc3BII/actinin 28d sol	TSCmKO	Den	1.19548
Lc3BII/actinin 28d sol	TSCmKO	Den	0.808527
Figure S3g
Figure S3h
Supplementary Table1
Analysis	Genotype	Muscle	Value	Average	sem	ANOVA
LC3II/LC3I CC sol1d	Ctrl	Inn	0.679868	1	0.210003	Interaction	0.2064
LC3II/LC3I CC sol1d	Ctrl	Inn	1.39552			Denervation effect	0.094
LC3II/LC3I CC sol1d	Ctrl	Inn	0.924607			Colchicine effect	0.0565
LC3II/LC3I CC sol1d	Ctrl	Den	1.57035	1.9023	0.178754
LC3II/LC3I CC sol1d	Ctrl	Den	1.95334
LC3II/LC3I CC sol1d	Ctrl	Den	2.18322
LC3II/LC3I CC sol1d	Ctrl+CC	Inn	3.19284	2.46628	0.363394
LC3II/LC3I CC sol1d	Ctrl+CC	Inn	2.11886
LC3II/LC3I CC sol1d	Ctrl+CC	Inn	2.08715
LC3II/LC3I CC sol1d	Ctrl+CC	Den	5.53918	8.09738	3.40852
LC3II/LC3I CC sol1d	Ctrl+CC	Den	3.9042
LC3II/LC3I CC sol1d	Ctrl+CC	Den	14.8488
Analysis	Genotype	Muscle	Value	Average	sem	ANOVA
LC3II/actinin CC sol1d	Ctrl	Inn	0.751746	1	0.148266	Interaction	0.1123
LC3II/actinin CC sol1d	Ctrl	Inn	1.26458			Denervation effect	0.0033
LC3II/actinin CC sol1d	Ctrl	Inn	0.983678			Colchicine effect	<0,0001
LC3II/actinin CC sol1d	Ctrl	Den	1.5437	2.13617	0.41774
LC3II/actinin CC sol1d	Ctrl	Den	2.94256
LC3II/actinin CC sol1d	Ctrl	Den	1.92225
LC3II/actinin CC sol1d	Ctrl+CC	Inn	4.889	4.01731	0.444551
LC3II/actinin CC sol1d	Ctrl+CC	Inn	3.42983
LC3II/actinin CC sol1d	Ctrl+CC	Inn	3.73309
LC3II/actinin CC sol1d	Ctrl+CC	Den	6.36906	6.87552	0.733521
LC3II/actinin CC sol1d	Ctrl+CC	Den	5.93637
LC3II/actinin CC sol1d	Ctrl+CC	Den	8.32114
Analysis	Genotype	Muscle	Value	Average	sem	ANOVA
LC3II/LC3I CC sol3d	Ctrl	Inn	0.778653	1	0.128464	Interaction	0.2206
LC3II/LC3I CC sol3d	Ctrl	Inn	1.22365			Denervation effect	0.0012
LC3II/LC3I CC sol3d	Ctrl	Inn	0.997701			Colchicine effect	0.012
LC3II/LC3I CC sol3d	Ctrl	Den	0.504973	0.533084	0.0307795
LC3II/LC3I CC sol3d	Ctrl	Den	0.499712
LC3II/LC3I CC sol3d	Ctrl	Den	0.594568
LC3II/LC3I CC sol3d	Ctrl+CC	Inn	1.5268	1.59825	0.213559
LC3II/LC3I CC sol3d	Ctrl+CC	Inn	1.99866
LC3II/LC3I CC sol3d	Ctrl+CC	Inn	1.2693
LC3II/LC3I CC sol3d	Ctrl+CC	Den	0.663019	0.782679	0.0761198
LC3II/LC3I CC sol3d	Ctrl+CC	Den	0.924019
LC3II/LC3I CC sol3d	Ctrl+CC	Den	0.760998
Analysis	Genotype	Muscle	Value	Average	sem	ANOVA
LC3II/actinin CC sol3d	Ctrl	Inn	0.326021	1	0.346898	Interaction	0.2941
LC3II/actinin CC sol3d	Ctrl	Inn	1.19441			Denervation effect	0.0235
LC3II/actinin CC sol3d	Ctrl	Inn	1.47957			Colchicine effect	0.0013
LC3II/actinin CC sol3d	Ctrl	Den	0.213867	0.496241	0.15033
LC3II/actinin CC sol3d	Ctrl	Den	0.726849
LC3II/actinin CC sol3d	Ctrl	Den	0.548007
LC3II/actinin CC sol3d	Ctrl+CC	Inn	2.57463	2.79881	0.367182
LC3II/actinin CC sol3d	Ctrl+CC	Inn	3.51652
LC3II/actinin CC sol3d	Ctrl+CC	Inn	2.30527
LC3II/actinin CC sol3d	Ctrl+CC	Den	1.88264	1.61712	0.294537
LC3II/actinin CC sol3d	Ctrl+CC	Den	1.02897
LC3II/actinin CC sol3d	Ctrl+CC	Den	1.93974
Analysis	Genotype	Muscle	Value	Average	sem	ANOVA
LC3II/LC3I CC sol14d	Ctrl	Inn	0.688066	1	0.228025	Interaction	0.0088
LC3II/LC3I CC sol14d	Ctrl	Inn	0.867855			Denervation effect	0.0014
LC3II/LC3I CC sol14d	Ctrl	Inn	1.44408			Colchicine effect	0.0019
LC3II/LC3I CC sol14d	Ctrl	Den	0.74806	0.794558	0.116391
LC3II/LC3I CC sol14d	Ctrl	Den	0.620273
LC3II/LC3I CC sol14d	Ctrl	Den	1.01534
LC3II/LC3I CC sol14d	Ctrl+CC	Inn	1.9995	2.23786	0.119221
LC3II/LC3I CC sol14d	Ctrl+CC	Inn	2.36215
LC3II/LC3I CC sol14d	Ctrl+CC	Inn	2.35195
LC3II/LC3I CC sol14d	Ctrl+CC	Den	1.1843	0.965988	0.127408
LC3II/LC3I CC sol14d	Ctrl+CC	Den	0.743017
LC3II/LC3I CC sol14d	Ctrl+CC	Den	0.970649
Analysis	Genotype	Muscle	Value	Average	sem	ANOVA
LC3II/actinin CC sol14d	Ctrl	Inn	0.982941	1	0.101625	Interaction	<0,0001
LC3II/actinin CC sol14d	Ctrl	Inn	1.18393			Denervation effect	0.0009
LC3II/actinin CC sol14d	Ctrl	Inn	0.833131			Colchicine effect	<0,0001
LC3II/actinin CC sol14d	Ctrl	Den	1.69738	1.55067	0.148615
LC3II/actinin CC sol14d	Ctrl	Den	1.25345
LC3II/actinin CC sol14d	Ctrl	Den	1.70118
LC3II/actinin CC sol14d	Ctrl+CC	Inn	3.64792	3.7353	0.16
LC3II/actinin CC sol14d	Ctrl+CC	Inn	4.04558
LC3II/actinin CC sol14d	Ctrl+CC	Inn	3.51239
LC3II/actinin CC sol14d	Ctrl+CC	Den	1.88506	1.45782	0.239327
LC3II/actinin CC sol14d	Ctrl+CC	Den	1.4311
LC3II/actinin CC sol14d	Ctrl+CC	Den	1.0573
Figure S3j
Supplementary Table1
Analysis	Genotype	Muscle	Value	Average	sem	ANOVA
Lc3II/LC3I Ramko Sol3d	Ctrl	Inn	0.914637	1	0.16038	Interaction	0.7043
Lc3II/LC3I Ramko Sol3d	Ctrl	Inn	0.774912			Denervation effect	0.0065
Lc3II/LC3I Ramko Sol3d	Ctrl	Inn	1.31045			Genotype effect	0.2587
Lc3II/LC3I Ramko Sol3d	Ctrl	Den	0.834915	0.626214	0.13698
Lc3II/LC3I Ramko Sol3d	Ctrl	Den	0.368165
Lc3II/LC3I Ramko Sol3d	Ctrl	Den	0.675562
Lc3II/LC3I Ramko Sol3d	RAmKO	Inn	1.39856	1.19546	0.119391
Lc3II/LC3I Ramko Sol3d	RAmKO	Inn	0.908638
Lc3II/LC3I Ramko Sol3d	RAmKO	Inn	1.08895
Lc3II/LC3I Ramko Sol3d	RAmKO	Inn	1.3857
Lc3II/LC3I Ramko Sol3d	RAmKO	Den	0.87532	0.725543	0.0823926
Lc3II/LC3I Ramko Sol3d	RAmKO	Den	0.802073
Lc3II/LC3I Ramko Sol3d	RAmKO	Den	0.494991
Lc3II/LC3I Ramko Sol3d	RAmKO	Den	0.729787
Analysis	Genotype	Muscle	Value	Average	sem	ANOVA
Lc3II/actinin Ramko Sol3d	Ctrl	Inn	0.979485	1	0.194926	Interaction	0.753
Lc3II/actinin Ramko Sol3d	Ctrl	Inn	0.673104			Denervation effect	0.2032
Lc3II/actinin Ramko Sol3d	Ctrl	Inn	1.34741			Genotype effect	0.7631
Lc3II/actinin Ramko Sol3d	Ctrl	Den	1.20724	0.641809	0.297402
Lc3II/actinin Ramko Sol3d	Ctrl	Den	0.199227
Lc3II/actinin Ramko Sol3d	Ctrl	Den	0.518957
Lc3II/actinin Ramko Sol3d	RAmKO	Inn	1.21686	0.997076	0.0943752
Lc3II/actinin Ramko Sol3d	RAmKO	Inn	1.09149
Lc3II/actinin Ramko Sol3d	RAmKO	Inn	0.827666
Lc3II/actinin Ramko Sol3d	RAmKO	Inn	0.85229
Lc3II/actinin Ramko Sol3d	RAmKO	Den	0.94	0.776391	0.238658
Lc3II/actinin Ramko Sol3d	RAmKO	Den	1.36571
Lc3II/actinin Ramko Sol3d	RAmKO	Den	0.285948
Lc3II/actinin Ramko Sol3d	RAmKO	Den	0.513912
Analysis	Genotype	Muscle	Value	Average	sem	ANOVA
Lc3II/LC3I Ramko Sol28d	Ctrl	Inn	1.07965	1	0.0899177	Interaction	0.3896
Lc3II/LC3I Ramko Sol28d	Ctrl	Inn	1.09981			Denervation effect	0.0009
Lc3II/LC3I Ramko Sol28d	Ctrl	Inn	0.820542			Genotype effect	0.18
Lc3II/LC3I Ramko Sol28d	Ctrl	Den	0.764948	0.691275	0.0412973
Lc3II/LC3I Ramko Sol28d	Ctrl	Den	0.686773
Lc3II/LC3I Ramko Sol28d	Ctrl	Den	0.622103
Lc3II/LC3I Ramko Sol28d	RAmKO	Inn	1.01882	1.03018	0.0398112
Lc3II/LC3I Ramko Sol28d	RAmKO	Inn	1.00095
Lc3II/LC3I Ramko Sol28d	RAmKO	Inn	1.14324
Lc3II/LC3I Ramko Sol28d	RAmKO	Inn	0.957705
Lc3II/LC3I Ramko Sol28d	RAmKO	Den	0.677788	0.821572	0.0486816
Lc3II/LC3I Ramko Sol28d	RAmKO	Den	0.893145
Lc3II/LC3I Ramko Sol28d	RAmKO	Den	0.861856
Lc3II/LC3I Ramko Sol28d	RAmKO	Den	0.8535
Analysis	Genotype	Muscle	Value	Average	sem	ANOVA
Lc3II/actinin Ramko Sol28d	Ctrl	Inn	0.618242	1	0.223863	Interaction	0.0444
Lc3II/actinin Ramko Sol28d	Ctrl	Inn	1.39346			Denervation effect	0.0011
Lc3II/actinin Ramko Sol28d	Ctrl	Inn	0.988298			Genotype effect	0.3832
Lc3II/actinin Ramko Sol28d	Ctrl	Den	0.47488	0.29749	0.0887251
Lc3II/actinin Ramko Sol28d	Ctrl	Den	0.204781
Lc3II/actinin Ramko Sol28d	Ctrl	Den	0.21281
Lc3II/actinin Ramko Sol28d	RAmKO	Inn	0.64462	0.669862	0.0148732
Lc3II/actinin Ramko Sol28d	RAmKO	Inn	0.647123
Lc3II/actinin Ramko Sol28d	RAmKO	Inn	0.680641
Lc3II/actinin Ramko Sol28d	RAmKO	Inn	0.707066
Lc3II/actinin Ramko Sol28d	RAmKO	Den	0.44123	0.439989	0.0318461
Lc3II/actinin Ramko Sol28d	RAmKO	Den	0.374149
Lc3II/actinin Ramko Sol28d	RAmKO	Den	0.418683
Lc3II/actinin Ramko Sol28d	RAmKO	Den	0.525894
Figure S3l
Supplementary Table1
Analysis	Genotype	Muscle	Value	Average	sem	ANOVA
LC3II/LC3I TSCmKO SolRapa	TSCmKO	Inn	0.752337	1	0.239146	Interaction	0.051
LC3II/LC3I TSCmKO SolRapa	TSCmKO	Inn	0.769472			Denervation effect	0.0252
LC3II/LC3I TSCmKO SolRapa	TSCmKO	Inn	1.47819			Rapamycin effect	<0,0001
LC3II/LC3I TSCmKO SolRapa	TSCmKO	Den	1.16559	1.20399	0.0320455
LC3II/LC3I TSCmKO SolRapa	TSCmKO	Den	1.17876
LC3II/LC3I TSCmKO SolRapa	TSCmKO	Den	1.26763
LC3II/LC3I TSCmKO SolRapa	TSC+Rapa	Inn	2.12915	3.37747	0.810218
LC3II/LC3I TSCmKO SolRapa	TSC+Rapa	Inn	3.10686
LC3II/LC3I TSCmKO SolRapa	TSC+Rapa	Inn	4.89641
LC3II/LC3I TSCmKO SolRapa	TSC+Rapa	Den	5.03161	5.64259	0.305497
LC3II/LC3I TSCmKO SolRapa	TSC+Rapa	Den	5.95218
LC3II/LC3I TSCmKO SolRapa	TSC+Rapa	Den	5.94397
Analysis	Genotype	Muscle	Value	Average	sem	ANOVA
LC3II/actinin TSCmKO SolRapa	TSCmKO	Inn	0.724099	1	0.237582	Interaction	0.0625
LC3II/actinin TSCmKO SolRapa	TSCmKO	Inn	0.802922			Denervation effect	0.0011
LC3II/actinin TSCmKO SolRapa	TSCmKO	Inn	1.47298			Genotype effect	0.0034
LC3II/actinin TSCmKO SolRapa	TSCmKO	Den	1.48752	1.66291	0.303987
LC3II/actinin TSCmKO SolRapa	TSCmKO	Den	1.24646
LC3II/actinin TSCmKO SolRapa	TSCmKO	Den	2.25473
LC3II/actinin TSCmKO SolRapa	TSC+Rapa	Inn	1.68259	1.46251	0.141693
LC3II/actinin TSCmKO SolRapa	TSC+Rapa	Inn	1.50709
LC3II/actinin TSCmKO SolRapa	TSC+Rapa	Inn	1.19786
LC3II/actinin TSCmKO SolRapa	TSC+Rapa	Den	3.19505	3.15459	0.239868
LC3II/actinin TSCmKO SolRapa	TSC+Rapa	Den	2.72037
LC3II/actinin TSCmKO SolRapa	TSC+Rapa	Den	3.54834
Figure S3m
Supplementary Table1
Analysis	Genotype	Muscle	Value	Average	sem	TTEST
p62 TSCmKOSolRapa	TSCmKO	untreated	0.826246	1	0.0934506	0.0258999
p62 TSCmKOSolRapa	TSCmKO	untreated	1.14651
p62 TSCmKOSolRapa	TSCmKO	untreated	1.02724
p62 TSCmKOSolRapa	TSCmKO	treated	0.660715	0.30438	0.178236
p62 TSCmKOSolRapa	TSCmKO	treated	0.117674
p62 TSCmKOSolRapa	TSCmKO	treated	0.13475

## Sheet: Figure 4
Figure 4c
Analysis	Genotype	Muscle	Value	Average	sem	ANOVA
Fragmentation	Ctrl	Inn	2.66667	2.51183	0.0899703	Interaction	0.0001
Fragmentation	Ctrl	Inn	2.66055			Denervation effect	<0,0001
Fragmentation	Ctrl	Inn	2.46018			Genotype effect	<0,0001
Fragmentation	Ctrl	Inn	2.19
Fragmentation	Ctrl	Inn	2.70968
Fragmentation	Ctrl	Inn	2.88235
Fragmentation	Ctrl	Inn	2.25
Fragmentation	Ctrl	Inn	2.27523
Fragmentation	Ctrl	Den 14d	2.75194	2.82767	0.0720922
Fragmentation	Ctrl	Den 14d	2.66379
Fragmentation	Ctrl	Den 14d	2.92437
Fragmentation	Ctrl	Den 14d	2.97059
Fragmentation	Ctrl	Den 21d	3.92308	4.24249	0.483025
Fragmentation	Ctrl	Den 21d	5.04
Fragmentation	Ctrl	Den 21d	4.9902
Fragmentation	Ctrl	Den 21d	3.01667
Fragmentation	TSCmKO	Inn	3.66667	3.50737	0.131846
Fragmentation	TSCmKO	Inn	3.26271
Fragmentation	TSCmKO	Inn	3.21905
Fragmentation	TSCmKO	Inn	4.0431
Fragmentation	TSCmKO	Inn	3.26357
Fragmentation	TSCmKO	Inn	3.58915
Fragmentation	TSCmKO	Den 14d	5.77686	6.39616	0.558864
Fragmentation	TSCmKO	Den 14d	7.51163
Fragmentation	TSCmKO	Den 14d	5.9
Fragmentation	TSCmKO	Den 21d	7.81197	7.00245	0.404887
Fragmentation	TSCmKO	Den 21d	6.58
Fragmentation	TSCmKO	Den 21d	6.61538
Figure 4d
Analysis	Genotype	Muscle	Value	Average	sem	ANOVA
Degeneration	Ctrl	Den 14d	0.429185	1.52364	1.28734	Interaction	0.0009
Degeneration	Ctrl	Den 14d	0			Denervation effect	0.0022
Degeneration	Ctrl	Den 14d	0.289017			Genotype effect	<0,0001
Degeneration	Ctrl	Den 14d	5.37634
Degeneration	Ctrl	Den 21d	0.299401	0.316362	0.00949156
Degeneration	Ctrl	Den 21d	0.31746
Degeneration	Ctrl	Den 21d	0.332226
Degeneration	TSCmKO	Den 14d	19.1489	22.5855	3.02105
Degeneration	TSCmKO	Den 14d	20
Degeneration	TSCmKO	Den 14d	28.6076
Degeneration	TSCmKO	Den 21d	36.1111	40.1255	2.33703
Degeneration	TSCmKO	Den 21d	44.206
Degeneration	TSCmKO	Den 21d	40.0594
Figure 4f
Analysis	Genotype	Muscle	Value	Average	sem	ANOVA
Turnover	Ctrl	Inn	0.091806	0.057887	0.0178971	Interaction	0.0004
Turnover	Ctrl	Inn	0.050829			Denervation effect	<0,0001
Turnover	Ctrl	Inn	0.031026			Genotype effect	0.0029
Turnover	Ctrl	Den	0.712333	0.80115	0.0839222
Turnover	Ctrl	Den	0.722219
Turnover	Ctrl	Den	0.968897
Turnover	TSCmKO	Inn	0.044133	0.142984	0.0690798
Turnover	TSCmKO	Inn	0.108818
Turnover	TSCmKO	Inn	0.276
Turnover	TSCmKO	Den	0.250857	0.239633	0.0246205
Turnover	TSCmKO	Den	0.1925
Turnover	TSCmKO	Den	0.275543
Figure 4g
Analysis	Genotype	Muscle	Value	Average	sem	ANOVA
Endocytosis Old	Ctrl	Inn	4.2	3.7	0.550757	Interaction	<0,0001
Endocytosis Old	Ctrl	Inn	2.6			Denervation effect	<0,0001
Endocytosis Old	Ctrl	Inn	4.3			Genotype effect	<0,0001
Endocytosis Old	Ctrl	Den	45.9	45.7333	2.91681
Endocytosis Old	Ctrl	Den	50.7
Endocytosis Old	Ctrl	Den	40.6
Endocytosis Old	TSCmKO	Inn	2.4	1.8	0.34641
Endocytosis Old	TSCmKO	Inn	1.2
Endocytosis Old	TSCmKO	Inn	1.8
Endocytosis Old	TSCmKO	Den	2.6	2.8	0.2
Endocytosis Old	TSCmKO	Den	2.6
Endocytosis Old	TSCmKO	Den	3.2
Analysis	Genotype	Muscle	Value	Average	sem	ANOVA
Endocytosis New	Ctrl	Inn	2.7	4.2	1.80831	Interaction	0.0026
Endocytosis New	Ctrl	Inn	7.8			Denervation effect	0.0026
Endocytosis New	Ctrl	Inn	2.1			Genotype effect	0.0042
Endocytosis New	Ctrl	Den	14.8	19	2.27156
Endocytosis New	Ctrl	Den	19.6
Endocytosis New	Ctrl	Den	22.6
Endocytosis New	TSCmKO	Inn	6.3	4.8	0.83865
Endocytosis New	TSCmKO	Inn	3.4
Endocytosis New	TSCmKO	Inn	4.7
Endocytosis New	TSCmKO	Den	6.7	4.76667	1.64249
Endocytosis New	TSCmKO	Den	1.5
Endocytosis New	TSCmKO	Den	6.1

## Sheet: Figure S4
Figure S4b
Analysis	Genotype	Muscle	Value	Average	sem	ANOVA
fragmentation sol	Ctrl	Inn	1.89076	1.81809	0.027473	Interaction	<0,0001
fragmentation sol	Ctrl	Inn	1.77778			Denervation effect	<0,0001
fragmentation sol	Ctrl	Inn	1.875			Genotype effect	<0,0001
fragmentation sol	Ctrl	Inn	1.72881
fragmentation sol	Ctrl	Den	1.85321	1.96955	0.0618603
fragmentation sol	Ctrl	Den	1.88182
fragmentation sol	Ctrl	Den	2.22936
fragmentation sol	Ctrl	Den	1.91379
fragmentation sol	TSCmKO	Inn	2.19008	2.12248	0.0977432
fragmentation sol	TSCmKO	Inn	2.24752
fragmentation sol	TSCmKO	Inn	1.92982
fragmentation sol	TSCmKO	Den	9.29348	8.90091	0.212145
fragmentation sol	TSCmKO	Den	8.84404
fragmentation sol	TSCmKO	Den	8.56522
Figure S4c
Analysis	Genotype	Muscle	Value	Average	sem	TTEST
Degeneration Sol	Ctrl	Den	0.75188	0.388368	0.217404	0.000670096
Degeneration Sol	Ctrl	Den	0.413223
Degeneration Sol	Ctrl	Den	0
Degeneration Sol	TSCmKO	Den	35.6383	29.8798	3.07877
Degeneration Sol	TSCmKO	Den	28.8889
Degeneration Sol	TSCmKO	Den	25.1121
Figure S4e
Analysis	Genotype	Muscle	Value	Average	sem	ANOVA
turnover TA invivo	Ctrl	Inn	0.01	0.0166667	0.00666667	Interaction	0.0323
turnover TA invivo	Ctrl	Inn	0.03			Denervation effect	0.0409
turnover TA invivo	Ctrl	Inn	0.01			Genotype effect	0.0323
turnover TA invivo	Ctrl	Den	0.26	0.35	0.132035
turnover TA invivo	Ctrl	Den	0.61
turnover TA invivo	Ctrl	Den	0.18
turnover TA invivo	TSCmKO	Inn	0	0.0166667	0.0120185
turnover TA invivo	TSCmKO	Inn	0.04
turnover TA invivo	TSCmKO	Inn	0.01
turnover TA invivo	TSCmKO	Den	0.01	0.00666667	0.00333333
turnover TA invivo	TSCmKO	Den	0
turnover TA invivo	TSCmKO	Den	0.01
Figure S4f
Analysis	Genotype	Muscle	Value	Average	sem	ANOVA
turnover TA invitro	Ctrl	Inn	0	0.104993	0.0629338	Interaction	0.0005
turnover TA invitro	Ctrl	Inn	0.217609			Denervation effect	0.0001
turnover TA invitro	Ctrl	Inn	0.09737			Genotype effect	0.0001
turnover TA invitro	Ctrl	Den	0.670737	0.648197	0.0133189
turnover TA invitro	Ctrl	Den	0.624633
turnover TA invitro	Ctrl	Den	0.649221
turnover TA invitro	TSCmKO	Inn	0.069122	0.0557117	0.018427
turnover TA invitro	TSCmKO	Inn	0.019278
turnover TA invitro	TSCmKO	Inn	0.078735
turnover TA invitro	TSCmKO	Den	0.206197	0.104918	0.0569474
turnover TA invitro	TSCmKO	Den	0.009157
turnover TA invitro	TSCmKO	Den	0.0994
Figure S4h
Analysis	Genotype	Muscle	Value	Average	sem	TTEST
%BTX+/Rab+	Ctrl	Den	95.0655	94.8512	0.705415	0.00536233
%BTX+/Rab+	Ctrl	Den	95.9518
%BTX+/Rab+	Ctrl	Den	93.5365
%BTX+/Rab+	TSCmKO	Den	79.3233	78.8344	2.83076
%BTX+/Rab+	TSCmKO	Den	83.4746
%BTX+/Rab+	TSCmKO	Den	73.7052
Figure S4i
Analysis	Genotype	Muscle	Value	Average	sem	TTEST
#Btx+/Rab+	Ctrl	Den	37.76	42.2383	3.19907	0.000523966
#Btx+/Rab+	Ctrl	Den	48.4348
#Btx+/Rab+	Ctrl	Den	40.52
#Btx+/Rab+	TSCmKO	Den	9.59091	7.22324	1.26127
#Btx+/Rab+	TSCmKO	Den	6.7931
#Btx+/Rab+	TSCmKO	Den	5.28571

## Sheet: Figure 5
Figure 5a
Figure 5b
Supplementary Table1
Average	Genotype	Muscle	Value	Average	sem	ANOVA
HDAC4P632/HDAC4 - 1d	Ctrl	Inn	0.216311	1	0.489342	Interaction	0.243
HDAC4P632/HDAC4 - 1d	Ctrl	Inn	2.30491			Denervation effect	0.2099
HDAC4P632/HDAC4 - 1d	Ctrl	Inn	1.19801			Genotype effect	0.7316
HDAC4P632/HDAC4 - 1d	Ctrl	Inn	0.280767
HDAC4P632/HDAC4 - 1d	Ctrl	Den	0.562071	1.0385	0.281669
HDAC4P632/HDAC4 - 1d	Ctrl	Den	0.552708
HDAC4P632/HDAC4 - 1d	Ctrl	Den	1.6339
HDAC4P632/HDAC4 - 1d	Ctrl	Den	1.40533
HDAC4P632/HDAC4 - 1d	TSCmKO	Inn	0.394745	0.655527	0.3723
HDAC4P632/HDAC4 - 1d	TSCmKO	Inn	1.38992
HDAC4P632/HDAC4 - 1d	TSCmKO	Inn	0.181919
HDAC4P632/HDAC4 - 1d	TSCmKO	Den	1.53275	1.65666	0.289067
HDAC4P632/HDAC4 - 1d	TSCmKO	Den	2.20765
HDAC4P632/HDAC4 - 1d	TSCmKO	Den	1.22956
Average	Genotype	Muscle	Value	Average	sem	ANOVA
HDAC4P632/actinin - 1d	Ctrl	Inn	0.35592	1	0.414322	Interaction	0.6227
HDAC4P632/actinin - 1d	Ctrl	Inn	2.06507			Denervation effect	0.1178
HDAC4P632/actinin - 1d	Ctrl	Inn	1.24892			Genotype effect	0.9778
HDAC4P632/actinin - 1d	Ctrl	Inn	0.33009
HDAC4P632/actinin - 1d	Ctrl	Den	0.720158	1.52042	0.48948
HDAC4P632/actinin - 1d	Ctrl	Den	0.83595
HDAC4P632/actinin - 1d	Ctrl	Den	2.83896
HDAC4P632/actinin - 1d	Ctrl	Den	1.68661
HDAC4P632/actinin - 1d	TSCmKO	Inn	0.448062	0.792899	0.484583
HDAC4P632/actinin - 1d	TSCmKO	Inn	1.74971
HDAC4P632/actinin - 1d	TSCmKO	Inn	0.180922
HDAC4P632/actinin - 1d	TSCmKO	Den	1.94977	1.75217	0.101686
HDAC4P632/actinin - 1d	TSCmKO	Den	1.6117
HDAC4P632/actinin - 1d	TSCmKO	Den	1.69505
Average	Genotype	Muscle	Value	Average	sem	ANOVA
HDAC4P247/HDAC4 - 1d	Ctrl	Inn	0.439604	1	0.209365	Interaction	0.2583
HDAC4P247/HDAC4 - 1d	Ctrl	Inn	1.13918			Denervation effect	0.7104
HDAC4P247/HDAC4 - 1d	Ctrl	Inn	0.982704			Genotype effect	0.908
HDAC4P247/HDAC4 - 1d	Ctrl	Inn	1.43851
HDAC4P247/HDAC4 - 1d	Ctrl	Den	0.469657	0.82668	0.152566
HDAC4P247/HDAC4 - 1d	Ctrl	Den	0.701624
HDAC4P247/HDAC4 - 1d	Ctrl	Den	0.967688
HDAC4P247/HDAC4 - 1d	Ctrl	Den	1.16775
HDAC4P247/HDAC4 - 1d	TSCmKO	Inn	1.08285	0.770751	0.205806
HDAC4P247/HDAC4 - 1d	TSCmKO	Inn	0.847111
HDAC4P247/HDAC4 - 1d	TSCmKO	Inn	0.382293
HDAC4P247/HDAC4 - 1d	TSCmKO	Den	1.36559	1.10626	0.284406
HDAC4P247/HDAC4 - 1d	TSCmKO	Den	1.41502
HDAC4P247/HDAC4 - 1d	TSCmKO	Den	0.538159
Average	Genotype	Muscle	Value	Average	sem	ANOVA
HDAC4P247/actinin - 1d	Ctrl	Inn	0.648775	1	0.183548	Interaction	0.6829
HDAC4P247/actinin - 1d	Ctrl	Inn	0.915445			Denervation effect	0.4933
HDAC4P247/actinin - 1d	Ctrl	Inn	0.918874			Genotype effect	0.6384
HDAC4P247/actinin - 1d	Ctrl	Inn	1.5169
HDAC4P247/actinin - 1d	Ctrl	Den	0.539729	1.06416	0.208551
HDAC4P247/actinin - 1d	Ctrl	Den	0.951806
HDAC4P247/actinin - 1d	Ctrl	Den	1.50809
HDAC4P247/actinin - 1d	Ctrl	Den	1.25703
HDAC4P247/actinin - 1d	TSCmKO	Inn	1.10242	0.799973	0.233316
HDAC4P247/actinin - 1d	TSCmKO	Inn	0.956482
HDAC4P247/actinin - 1d	TSCmKO	Inn	0.341011
HDAC4P247/actinin - 1d	TSCmKO	Den	1.55808	1.05002	0.264978
HDAC4P247/actinin - 1d	TSCmKO	Den	0.926562
HDAC4P247/actinin - 1d	TSCmKO	Den	0.665429
Average	Genotype	Muscle	Value	Average	sem	ANOVA
HDAC4 - 1d	Ctrl	Inn	1.38284	1	0.136343	Interaction	0.4314
HDAC4 - 1d	Ctrl	Inn	0.752969			Denervation effect	0.4409
HDAC4 - 1d	Ctrl	Inn	0.876135			Genotype effect	0.2493
HDAC4 - 1d	Ctrl	Inn	0.98806
HDAC4 - 1d	Ctrl	Den	1.0768	1.2042	0.101867
HDAC4 - 1d	Ctrl	Den	1.27111
HDAC4 - 1d	Ctrl	Den	1.46026
HDAC4 - 1d	Ctrl	Den	1.00863
HDAC4 - 1d	TSCmKO	Inn	0.953934	0.949241	0.0641743
HDAC4 - 1d	TSCmKO	Inn	1.05797
HDAC4 - 1d	TSCmKO	Inn	0.835815
HDAC4 - 1d	TSCmKO	Den	1.06908	0.947071	0.168751
HDAC4 - 1d	TSCmKO	Den	0.613549
HDAC4 - 1d	TSCmKO	Den	1.15859
Average	Genotype	Muscle	Value	Average	sem	ANOVA
HDAC4P632/HDAC4 - 3d	Ctrl	Inn	0.835589	1	0.0780472	Interaction	0.2975
HDAC4P632/HDAC4 - 3d	Ctrl	Inn	0.964193			Denervation effect	0.8997
HDAC4P632/HDAC4 - 3d	Ctrl	Inn	1.21133			Genotype effect	0.2818
HDAC4P632/HDAC4 - 3d	Ctrl	Inn	0.988889
HDAC4P632/HDAC4 - 3d	Ctrl	Den	1.22972	1.34812	0.303454
HDAC4P632/HDAC4 - 3d	Ctrl	Den	1.26045
HDAC4P632/HDAC4 - 3d	Ctrl	Den	0.722422
HDAC4P632/HDAC4 - 3d	Ctrl	Den	2.17987
HDAC4P632/HDAC4 - 3d	TSCmKO	Inn	2.36943	1.63389	0.39194
HDAC4P632/HDAC4 - 3d	TSCmKO	Inn	1.5008
HDAC4P632/HDAC4 - 3d	TSCmKO	Inn	1.03142
HDAC4P632/HDAC4 - 3d	TSCmKO	Den	1.98872	1.35904	0.330081
HDAC4P632/HDAC4 - 3d	TSCmKO	Den	0.872491
HDAC4P632/HDAC4 - 3d	TSCmKO	Den	1.21589
Average	Genotype	Muscle	Value	Average	sem	ANOVA
HDAC4P632/actinin - 3d	Ctrl	Inn	0.519853	1	0.221738	Interaction	0.0407
HDAC4P632/actinin - 3d	Ctrl	Inn	1.32556			Denervation effect	<0,0001
HDAC4P632/actinin - 3d	Ctrl	Inn	1.42481			Genotype effect	0.313
HDAC4P632/actinin - 3d	Ctrl	Inn	0.729775
HDAC4P632/actinin - 3d	Ctrl	Den	5.21632	5.6234	0.460195
HDAC4P632/actinin - 3d	Ctrl	Den	5.45968
HDAC4P632/actinin - 3d	Ctrl	Den	4.86335
HDAC4P632/actinin - 3d	Ctrl	Den	6.95425
HDAC4P632/actinin - 3d	TSCmKO	Inn	1.66794	1.47381	0.244012
HDAC4P632/actinin - 3d	TSCmKO	Inn	1.7645
HDAC4P632/actinin - 3d	TSCmKO	Inn	0.988976
HDAC4P632/actinin - 3d	TSCmKO	Den	4.83124	4.36728	0.439283
HDAC4P632/actinin - 3d	TSCmKO	Den	3.48918
HDAC4P632/actinin - 3d	TSCmKO	Den	4.78141
Average	Genotype	Muscle	Value	Average	sem	ANOVA
HDAC4P247/HDAC4 - 3d	Ctrl	Inn	0.720202	1	0.211136	Interaction	0.3417
HDAC4P247/HDAC4 - 3d	Ctrl	Inn	0.57449			Denervation effect	0.001
HDAC4P247/HDAC4 - 3d	Ctrl	Inn	1.23675			Genotype effect	0.0039
HDAC4P247/HDAC4 - 3d	Ctrl	Inn	1.46856
HDAC4P247/HDAC4 - 3d	Ctrl	Den	0.256129	0.414633	0.101345
HDAC4P247/HDAC4 - 3d	Ctrl	Den	0.285825
HDAC4P247/HDAC4 - 3d	Ctrl	Den	0.416407
HDAC4P247/HDAC4 - 3d	Ctrl	Den	0.700172
HDAC4P247/HDAC4 - 3d	TSCmKO	Inn	1.62038	1.76932	0.101356
HDAC4P247/HDAC4 - 3d	TSCmKO	Inn	1.96288
HDAC4P247/HDAC4 - 3d	TSCmKO	Inn	1.72471
HDAC4P247/HDAC4 - 3d	TSCmKO	Den	0.932829	0.858852	0.177541
HDAC4P247/HDAC4 - 3d	TSCmKO	Den	1.12262
HDAC4P247/HDAC4 - 3d	TSCmKO	Den	0.521102
Average	Genotype	Muscle	Value	Average	sem	ANOVA
HDAC4P247/actinin - 3d	Ctrl	Inn	0.58683	1	0.159793	Interaction	0.9295
HDAC4P247/actinin - 3d	Ctrl	Inn	0.955137			Denervation effect	0.0012
HDAC4P247/actinin - 3d	Ctrl	Inn	1.10905			Genotype effect	0.08
HDAC4P247/actinin - 3d	Ctrl	Inn	1.34898
HDAC4P247/actinin - 3d	Ctrl	Den	3.66983	4.79953	1.31292
HDAC4P247/actinin - 3d	Ctrl	Den	3.39354
HDAC4P247/actinin - 3d	Ctrl	Den	3.40119
HDAC4P247/actinin - 3d	Ctrl	Den	8.73356
HDAC4P247/actinin - 3d	TSCmKO	Inn	2.41291	2.70815	0.502231
HDAC4P247/actinin - 3d	TSCmKO	Inn	3.68723
HDAC4P247/actinin - 3d	TSCmKO	Inn	2.02429
HDAC4P247/actinin - 3d	TSCmKO	Den	7.31539	6.35563	0.509955
HDAC4P247/actinin - 3d	TSCmKO	Den	5.57692
HDAC4P247/actinin - 3d	TSCmKO	Den	6.17458
Average	Genotype	Muscle	Value	Average	sem	ANOVA
HDAC4 - 3d	Ctrl	Inn	0.759252	1	0.184249	Interaction	0.1156
HDAC4 - 3d	Ctrl	Inn	1.54921			Denervation effect	<0,0001
HDAC4 - 3d	Ctrl	Inn	0.835596			Genotype effect	0.2109
HDAC4 - 3d	Ctrl	Inn	0.855941
HDAC4 - 3d	Ctrl	Den	13.351	10.912	1.20325
HDAC4 - 3d	Ctrl	Den	11.0632
HDAC4 - 3d	Ctrl	Den	7.61099
HDAC4 - 3d	Ctrl	Den	11.6229
HDAC4 - 3d	TSCmKO	Inn	1.38756	1.41054	0.189926
HDAC4 - 3d	TSCmKO	Inn	1.75039
HDAC4 - 3d	TSCmKO	Inn	1.09367
HDAC4 - 3d	TSCmKO	Den	7.30741	7.65917	1.85935
HDAC4 - 3d	TSCmKO	Den	4.629
HDAC4 - 3d	TSCmKO	Den	11.0411
Average	Genotype	Muscle	Value	Average	sem	ANOVA
HDAC4P632/HDAC4 - 7d	Ctrl	Inn	1.56062	1	0.214978	Interaction	0.5431
HDAC4P632/HDAC4 - 7d	Ctrl	Inn	0.514258			Denervation effect	0.5145
HDAC4P632/HDAC4 - 7d	Ctrl	Inn	0.990297			Genotype effect	0.1164
HDAC4P632/HDAC4 - 7d	Ctrl	Inn	0.934822
HDAC4P632/HDAC4 - 7d	Ctrl	Den	0.67117	1.01985	0.23557
HDAC4P632/HDAC4 - 7d	Ctrl	Den	0.776425
HDAC4P632/HDAC4 - 7d	Ctrl	Den	0.922331
HDAC4P632/HDAC4 - 7d	Ctrl	Den	1.70947
HDAC4P632/HDAC4 - 7d	TSCmKO	Inn	1.19351	1.46772	0.48533
HDAC4P632/HDAC4 - 7d	TSCmKO	Inn	2.4112
HDAC4P632/HDAC4 - 7d	TSCmKO	Inn	0.79845
HDAC4P632/HDAC4 - 7d	TSCmKO	Den	3.57276	2.02815	0.78374
HDAC4P632/HDAC4 - 7d	TSCmKO	Den	1.02483
HDAC4P632/HDAC4 - 7d	TSCmKO	Den	1.48686
Average	Genotype	Muscle	Value	Average	sem	ANOVA
HDAC4P632/actinin - 7d	Ctrl	Inn	1.46101	1	0.178536	Interaction	0.8122
HDAC4P632/actinin - 7d	Ctrl	Inn	0.65509			Denervation effect	0.0008
HDAC4P632/actinin - 7d	Ctrl	Inn	1.09074			Genotype effect	0.7356
HDAC4P632/actinin - 7d	Ctrl	Inn	0.793169
HDAC4P632/actinin - 7d	Ctrl	Den	6.59796	7.57962	1.12535
HDAC4P632/actinin - 7d	Ctrl	Den	10.1228
HDAC4P632/actinin - 7d	Ctrl	Den	4.98966
HDAC4P632/actinin - 7d	Ctrl	Den	8.60805
HDAC4P632/actinin - 7d	TSCmKO	Inn	0.880572	1.15232	0.419673
HDAC4P632/actinin - 7d	TSCmKO	Inn	1.97594
HDAC4P632/actinin - 7d	TSCmKO	Inn	0.600447
HDAC4P632/actinin - 7d	TSCmKO	Den	14.6236	8.45082	3.10429
HDAC4P632/actinin - 7d	TSCmKO	Den	5.94133
HDAC4P632/actinin - 7d	TSCmKO	Den	4.78757
Average	Genotype	Muscle	Value	Average	sem	ANOVA
HDAC4P247/HDAC4 - 7d	Ctrl	Inn	1.21119	1	0.105191	Interaction	0.6692
HDAC4P247/HDAC4 - 7d	Ctrl	Inn	1.13467			Denervation effect	0.0011
HDAC4P247/HDAC4 - 7d	Ctrl	Inn	0.755526			Genotype effect	0.7423
HDAC4P247/HDAC4 - 7d	Ctrl	Inn	0.898619
HDAC4P247/HDAC4 - 7d	Ctrl	Den	0.610835	0.430133	0.0762222
HDAC4P247/HDAC4 - 7d	Ctrl	Den	0.469277
HDAC4P247/HDAC4 - 7d	Ctrl	Den	0.244823
HDAC4P247/HDAC4 - 7d	Ctrl	Den	0.395597
HDAC4P247/HDAC4 - 7d	TSCmKO	Inn	0.692571	0.988304	0.148263
HDAC4P247/HDAC4 - 7d	TSCmKO	Inn	1.15493
HDAC4P247/HDAC4 - 7d	TSCmKO	Inn	1.11741
HDAC4P247/HDAC4 - 7d	TSCmKO	Den	0.783976	0.519333	0.139022
HDAC4P247/HDAC4 - 7d	TSCmKO	Den	0.313159
HDAC4P247/HDAC4 - 7d	TSCmKO	Den	0.460864
Average	Genotype	Muscle	Value	Average	sem	ANOVA
HDAC4P247/actinin - 7d	Ctrl	Inn	0.972644	1	0.189201	Interaction	0.6116
HDAC4P247/actinin - 7d	Ctrl	Inn	1.50779			Denervation effect	0.0069
HDAC4P247/actinin - 7d	Ctrl	Inn	0.593111			Genotype effect	0.6942
HDAC4P247/actinin - 7d	Ctrl	Inn	0.926455
HDAC4P247/actinin - 7d	Ctrl	Den	7.88539	5.53021	1.24458
HDAC4P247/actinin - 7d	Ctrl	Den	7.40061
HDAC4P247/actinin - 7d	Ctrl	Den	2.86299
HDAC4P247/actinin - 7d	Ctrl	Den	3.97186
HDAC4P247/actinin - 7d	TSCmKO	Inn	0.825524	0.81096	0.0195461
HDAC4P247/actinin - 7d	TSCmKO	Inn	0.835096
HDAC4P247/actinin - 7d	TSCmKO	Inn	0.77226
HDAC4P247/actinin - 7d	TSCmKO	Den	13.6651	6.99991	3.33735
HDAC4P247/actinin - 7d	TSCmKO	Den	3.35944
HDAC4P247/actinin - 7d	TSCmKO	Den	3.97516
Average	Genotype	Muscle	Value	Average	sem	ANOVA
HDAC4 - 7d	Ctrl	Inn	0.813648	1	0.128633	Interaction	0.9343
HDAC4 - 7d	Ctrl	Inn	1.34638			Denervation effect	<0,0001
HDAC4 - 7d	Ctrl	Inn	0.795391			Genotype effect	0.8655
HDAC4 - 7d	Ctrl	Inn	1.04458
HDAC4 - 7d	Ctrl	Den	13.0796	12.7698	1.22423
HDAC4 - 7d	Ctrl	Den	15.9784
HDAC4 - 7d	Ctrl	Den	11.8484
HDAC4 - 7d	Ctrl	Den	10.1727
HDAC4 - 7d	TSCmKO	Inn	1.2077	0.880185	0.164025
HDAC4 - 7d	TSCmKO	Inn	0.732613
HDAC4 - 7d	TSCmKO	Inn	0.700239
HDAC4 - 7d	TSCmKO	Den	17.6606	12.423	2.69
HDAC4 - 7d	TSCmKO	Den	10.8692
HDAC4 - 7d	TSCmKO	Den	8.73929
Average	Genotype	Muscle	Value	Average	sem	ANOVA
HDAC4P632/HDAC4 - 14d	Ctrl	Inn	1.90387	1	0.453087	Interaction	0.5655
HDAC4P632/HDAC4 - 14d	Ctrl	Inn	0.492161			Denervation effect	0.9591
HDAC4P632/HDAC4 - 14d	Ctrl	Inn	0.603968			Genotype effect	0.3182
HDAC4P632/HDAC4 - 14d	Ctrl	Den	1.01221	0.794157	0.250755
HDAC4P632/HDAC4 - 14d	Ctrl	Den	1.07625
HDAC4P632/HDAC4 - 14d	Ctrl	Den	0.294013
HDAC4P632/HDAC4 - 14d	TSCmKO	Inn	0.209165	0.474975	0.293391
HDAC4P632/HDAC4 - 14d	TSCmKO	Inn	0.154842
HDAC4P632/HDAC4 - 14d	TSCmKO	Inn	1.06092
HDAC4P632/HDAC4 - 14d	TSCmKO	Den	0.351181	0.647385	0.209855
HDAC4P632/HDAC4 - 14d	TSCmKO	Den	0.537971
HDAC4P632/HDAC4 - 14d	TSCmKO	Den	1.053
Average	Genotype	Muscle	Value	Average	sem	ANOVA
HDAC4P632/actinin - 14d	Ctrl	Inn	1.61615	1	0.269985	Interaction	0.4865
HDAC4P632/actinin - 14d	Ctrl	Inn	0.609249			Denervation effect	0.0013
HDAC4P632/actinin - 14d	Ctrl	Inn	0.774598			Genotype effect	0.4178
HDAC4P632/actinin - 14d	Ctrl	Den	8.22787	8.70127	2.09119
HDAC4P632/actinin - 14d	Ctrl	Den	12.5367
HDAC4P632/actinin - 14d	Ctrl	Den	5.3392
HDAC4P632/actinin - 14d	TSCmKO	Inn	0.59599	0.826867	0.36939
HDAC4P632/actinin - 14d	TSCmKO	Inn	0.334548
HDAC4P632/actinin - 14d	TSCmKO	Inn	1.55006
HDAC4P632/actinin - 14d	TSCmKO	Den	3.71823	6.50312	1.76044
HDAC4P632/actinin - 14d	TSCmKO	Den	9.76125
HDAC4P632/actinin - 14d	TSCmKO	Den	6.02986
Average	Genotype	Muscle	Value	Average	sem	ANOVA
HDAC4P247/HDAC4 - 14d	Ctrl	Inn	1.32712	1	0.182604	Interaction	0.8597
HDAC4P247/HDAC4 - 14d	Ctrl	Inn	1.06693			Denervation effect	0.0894
HDAC4P247/HDAC4 - 14d	Ctrl	Inn	0.605958			Genotype effect	0.2115
HDAC4P247/HDAC4 - 14d	Ctrl	Den	1.0568	1.2908	0.185883
HDAC4P247/HDAC4 - 14d	Ctrl	Den	1.65798
HDAC4P247/HDAC4 - 14d	Ctrl	Den	1.15762
HDAC4P247/HDAC4 - 14d	TSCmKO	Inn	0.58241	0.743913	0.0848258
HDAC4P247/HDAC4 - 14d	TSCmKO	Inn	0.779677
HDAC4P247/HDAC4 - 14d	TSCmKO	Inn	0.869652
HDAC4P247/HDAC4 - 14d	TSCmKO	Den	0.934342	1.09541	0.155893
HDAC4P247/HDAC4 - 14d	TSCmKO	Den	1.40714
HDAC4P247/HDAC4 - 14d	TSCmKO	Den	0.94476
Average	Genotype	Muscle	Value	Average	sem	ANOVA
HDAC4P247/actinin - 14d	Ctrl	Inn	1.04814	1	0.128147	Interaction	0.6739
HDAC4P247/actinin - 14d	Ctrl	Inn	1.22881			Denervation effect	0.0054
HDAC4P247/actinin - 14d	Ctrl	Inn	0.723051			Genotype effect	0.7655
HDAC4P247/actinin - 14d	Ctrl	Den	7.99235	15.1732	3.61966
HDAC4P247/actinin - 14d	Ctrl	Den	17.9686
HDAC4P247/actinin - 14d	Ctrl	Den	19.5587
HDAC4P247/actinin - 14d	TSCmKO	Inn	1.54399	1.43114	0.124673
HDAC4P247/actinin - 14d	TSCmKO	Inn	1.56728
HDAC4P247/actinin - 14d	TSCmKO	Inn	1.18216
HDAC4P247/actinin - 14d	TSCmKO	Den	9.20396	12.664	5.6745
HDAC4P247/actinin - 14d	TSCmKO	Den	23.7546
HDAC4P247/actinin - 14d	TSCmKO	Den	5.03342
Average	Genotype	Muscle	Value	Average	sem	ANOVA
HDAC4 - 14d	Ctrl	Inn	0.755834	1	0.12262	Interaction	0.6516
HDAC4 - 14d	Ctrl	Inn	1.10222			Denervation effect	0.0021
HDAC4 - 14d	Ctrl	Inn	1.14194			Genotype effect	0.9792
HDAC4 - 14d	Ctrl	Den	7.23768	11.2596	2.61627
HDAC4 - 14d	Ctrl	Den	10.3718
HDAC4 - 14d	Ctrl	Den	16.1693
HDAC4 - 14d	TSCmKO	Inn	2.53707	1.92058	0.356851
HDAC4 - 14d	TSCmKO	Inn	1.92375
HDAC4 - 14d	TSCmKO	Inn	1.30091
HDAC4 - 14d	TSCmKO	Den	9.42729	10.2273	3.21687
HDAC4 - 14d	TSCmKO	Den	16.1558
HDAC4 - 14d	TSCmKO	Den	5.0987
Average	Genotype	Muscle	Value	Average	sem	ANOVA
HDAC4P632/HDAC4 - 28d	Ctrl	Inn	0.619845	1	0.221695	Interaction	0.0062
HDAC4P632/HDAC4 - 28d	Ctrl	Inn	1.38771			Denervation effect	0.0483
HDAC4P632/HDAC4 - 28d	Ctrl	Inn	0.992447			Genotype effect	0.1466
HDAC4P632/HDAC4 - 28d	Ctrl	Den	2.36392	2.42757	0.0793778
HDAC4P632/HDAC4 - 28d	Ctrl	Den	2.33345
HDAC4P632/HDAC4 - 28d	Ctrl	Den	2.58535
HDAC4P632/HDAC4 - 28d	TSCmKO	Inn	1.90735	1.49359	0.372353
HDAC4P632/HDAC4 - 28d	TSCmKO	Inn	1.82293
HDAC4P632/HDAC4 - 28d	TSCmKO	Inn	0.750476
HDAC4P632/HDAC4 - 28d	TSCmKO	Den	1.5166	1.17093	0.176754
HDAC4P632/HDAC4 - 28d	TSCmKO	Den	1.06224
HDAC4P632/HDAC4 - 28d	TSCmKO	Den	0.933966
Average	Genotype	Muscle	Value	Average	sem	ANOVA
HDAC4P632/actinin - 28d	Ctrl	Inn	0.715962	1	0.126639	Interaction	0.0094
HDAC4P632/actinin - 28d	Ctrl	Inn	1.08168			Denervation effect	<0,0001
HDAC4P632/actinin - 28d	Ctrl	Inn	1.20236			Genotype effect	0.0186
HDAC4P632/actinin - 28d	Ctrl	Den	20.7597	17.3345	2.1317
HDAC4P632/actinin - 28d	Ctrl	Den	17.8204
HDAC4P632/actinin - 28d	Ctrl	Den	13.4234
HDAC4P632/actinin - 28d	TSCmKO	Inn	1.27974	1.62732	0.22847
HDAC4P632/actinin - 28d	TSCmKO	Inn	2.05799
HDAC4P632/actinin - 28d	TSCmKO	Inn	1.54423
HDAC4P632/actinin - 28d	TSCmKO	Den	11.6293	8.58488	1.73255
HDAC4P632/actinin - 28d	TSCmKO	Den	5.6295
HDAC4P632/actinin - 28d	TSCmKO	Den	8.49588
Average	Genotype	Muscle	Value	Average	sem	ANOVA
HDAC4P247/HDAC4 - 28d	Ctrl	Inn	0.951152	1	0.146626	Interaction	0.6326
HDAC4P247/HDAC4 - 28d	Ctrl	Inn	1.31461			Denervation effect	0.0021
HDAC4P247/HDAC4 - 28d	Ctrl	Inn	0.73424			Genotype effect	0.0624
HDAC4P247/HDAC4 - 28d	Ctrl	Den	3.76257	3.21242	0.744145
HDAC4P247/HDAC4 - 28d	Ctrl	Den	1.73974
HDAC4P247/HDAC4 - 28d	Ctrl	Den	4.13494
HDAC4P247/HDAC4 - 28d	TSCmKO	Inn	1.90539	1.92663	0.541908
HDAC4P247/HDAC4 - 28d	TSCmKO	Inn	2.87568
HDAC4P247/HDAC4 - 28d	TSCmKO	Inn	0.998819
HDAC4P247/HDAC4 - 28d	TSCmKO	Den	5.61964	4.69141	0.59962
HDAC4P247/HDAC4 - 28d	TSCmKO	Den	4.88488
HDAC4P247/HDAC4 - 28d	TSCmKO	Den	3.56971
Average	Genotype	Muscle	Value	Average	sem	ANOVA
HDAC4P247/actinin - 28d	Ctrl	Inn	1.09395	1	0.0527904	Interaction	0.2254
HDAC4P247/actinin - 28d	Ctrl	Inn	1.02032			Denervation effect	0.0001
HDAC4P247/actinin - 28d	Ctrl	Inn	0.885737			Genotype effect	0.1428
HDAC4P247/actinin - 28d	Ctrl	Den	32.9012	22.5026	5.70657
HDAC4P247/actinin - 28d	Ctrl	Den	13.2294
HDAC4P247/actinin - 28d	Ctrl	Den	21.3772
HDAC4P247/actinin - 28d	TSCmKO	Inn	1.27296	2.184	0.569865
HDAC4P247/actinin - 28d	TSCmKO	Inn	3.2326
HDAC4P247/actinin - 28d	TSCmKO	Inn	2.04645
HDAC4P247/actinin - 28d	TSCmKO	Den	42.9071	33.6726	4.99003
HDAC4P247/actinin - 28d	TSCmKO	Den	25.7775
HDAC4P247/actinin - 28d	TSCmKO	Den	32.3332
Average	Genotype	Muscle	Value	Average	sem	ANOVA
HDAC4 - 28d	Ctrl	Inn	0.900175	1	0.0773128	Interaction	0.9581
HDAC4 - 28d	Ctrl	Inn	1.15218			Denervation effect	<0,0001
HDAC4 - 28d	Ctrl	Inn	0.947647			Genotype effect	0.8129
HDAC4 - 28d	Ctrl	Den	8.37421	6.86922	1.00955
HDAC4 - 28d	Ctrl	Den	7.28241
HDAC4 - 28d	Ctrl	Den	4.95105
HDAC4 - 28d	TSCmKO	Inn	0.639806	1.22616	0.388988
HDAC4 - 28d	TSCmKO	Inn	1.07654
HDAC4 - 28d	TSCmKO	Inn	1.96214
HDAC4 - 28d	TSCmKO	Den	7.31202	7.01331	1.05581
HDAC4 - 28d	TSCmKO	Den	5.05364
HDAC4 - 28d	TSCmKO	Den	8.67428
Figure 5c
Average	Genotype	Muscle	Value	Average	sem	ANOVA
Hdac4 RNA - 1d	Ctrl	Inn	0.921082	1	0.119629	Interaction	0.0016
Hdac4 RNA - 1d	Ctrl	Inn	1.23507			Denervation effect	0.0008
Hdac4 RNA - 1d	Ctrl	Inn	0.843851			Genotype effect	0.0006
Hdac4 RNA - 1d	Ctrl	Den	2.44252	2.22889	0.162179
Hdac4 RNA - 1d	Ctrl	Den	1.9107
Hdac4 RNA - 1d	Ctrl	Den	2.33345
Hdac4 RNA - 1d	TSCmKO	Inn	0.836681	0.895189	0.0341933
Hdac4 RNA - 1d	TSCmKO	Inn	0.955105
Hdac4 RNA - 1d	TSCmKO	Inn	0.89378
Hdac4 RNA - 1d	TSCmKO	Den	1.24094	0.960365	0.140586
Hdac4 RNA - 1d	TSCmKO	Den	0.804157
Hdac4 RNA - 1d	TSCmKO	Den	0.836002
Average	Genotype	Muscle	Value	Average	sem	ANOVA
Hdac4 RNA - 3d	Ctrl	Inn	0.926531	1	0.0627999	Interaction	0.5212
Hdac4 RNA - 3d	Ctrl	Inn	1.12496			Denervation effect	<0,0001
Hdac4 RNA - 3d	Ctrl	Inn	0.948512			Genotype effect	0.8944
Hdac4 RNA - 3d	Ctrl	Den	4.96359	4.97871	0.234544
Hdac4 RNA - 3d	Ctrl	Den	4.58024
Hdac4 RNA - 3d	Ctrl	Den	5.3923
Hdac4 RNA - 3d	TSCmKO	Inn	0.872885	1.25299	0.382959
Hdac4 RNA - 3d	TSCmKO	Inn	0.867192
Hdac4 RNA - 3d	TSCmKO	Inn	2.0189
Hdac4 RNA - 3d	TSCmKO	Den	4.11455	4.59588	0.832226
Hdac4 RNA - 3d	TSCmKO	Den	3.45668
Hdac4 RNA - 3d	TSCmKO	Den	6.21642
Average	Genotype	Muscle	Value	Average	sem	ANOVA
Hdac4 RNA - 7d	Ctrl	Inn	0.980153	1	0.0395797	Interaction	0.3296
Hdac4 RNA - 7d	Ctrl	Inn	1.07629			Denervation effect	<0,0001
Hdac4 RNA - 7d	Ctrl	Inn	0.943559			Genotype effect	0.0914
Hdac4 RNA - 7d	Ctrl	Den	7.31437	7.78579	0.383004
Hdac4 RNA - 7d	Ctrl	Den	7.49862
Hdac4 RNA - 7d	Ctrl	Den	8.54437
Hdac4 RNA - 7d	TSCmKO	Inn	1.26325	1.30355	0.0241301
Hdac4 RNA - 7d	TSCmKO	Inn	1.34669
Hdac4 RNA - 7d	TSCmKO	Inn	1.30072
Hdac4 RNA - 7d	TSCmKO	Den	9.93096	8.80544	0.571866
Hdac4 RNA - 7d	TSCmKO	Den	8.41874
Hdac4 RNA - 7d	TSCmKO	Den	8.06662
Figure 5d
Average	Genotype	Muscle	Value	Average	sem	TTEST
%HDAC4 TSC	Ctrl	Den	70.6458	86.7282	5.60801	7.04491e-05
%HDAC4 TSC	Ctrl	Den	96.6667
%HDAC4 TSC	Ctrl	Den	89.0566
%HDAC4 TSC	Ctrl	Den	90.5437
%HDAC4 TSC	TSCmKO	Den	4.51807	4.55437	1.97894
%HDAC4 TSC	TSCmKO	Den	1.14504
%HDAC4 TSC	TSCmKO	Den	8
Figure 5g
Average	Genotype	Muscle	Value	logFC	Average	sem	ANOVA
Mse RNA - 3d	Ctrl	Inn	0.670104	-0.577543	-0.108146	0.383646	Interaction	0.0324
Mse RNA - 3d	Ctrl	Inn	0.758336	-0.399091			Denervation effect	0.0003
Mse RNA - 3d	Ctrl	Inn	1.57156	0.652197			Genotype effect	0.0012
Mse RNA - 3d	Ctrl	Den	0.135651	-2.88203	-2.81776	0.153783
Mse RNA - 3d	Ctrl	Den	0.173723	-2.52514
Mse RNA - 3d	Ctrl	Den	0.121069	-3.0461
Mse RNA - 3d	TSCmKO	Inn	1.22047	0.28744	0.618321	0.242275
Mse RNA - 3d	TSCmKO	Inn	2.12922	1.09032
Mse RNA - 3d	TSCmKO	Inn	1.39204	0.477199
Mse RNA - 3d	TSCmKO	Den	0.467551	-1.0968	-0.484661	0.396284
Mse RNA - 3d	TSCmKO	Den	0.653122	-0.614576
Mse RNA - 3d	TSCmKO	Den	1.19532	0.257397
Average	Genotype	Muscle	Value	logFC	Average	sem	ANOVA
Pfk RNA - 3d	Ctrl	Inn	0.794711	-0.331498	-0.0830387	0.337091	Interaction	0.0555
Pfk RNA - 3d	Ctrl	Inn	0.706336	-0.501573			Denervation effect	0.0002
Pfk RNA - 3d	Ctrl	Inn	1.49895	0.583955			Genotype effect	0.0017
Pfk RNA - 3d	Ctrl	Den	0.287408	-1.79883	-1.98184	0.0982311
Pfk RNA - 3d	Ctrl	Den	0.248021	-2.01147
Pfk RNA - 3d	Ctrl	Den	0.227633	-2.13522
Pfk RNA - 3d	TSCmKO	Inn	1.24558	0.316823	0.447647	0.223959
Pfk RNA - 3d	TSCmKO	Inn	1.10348	0.142066
Pfk RNA - 3d	TSCmKO	Inn	1.84555	0.884053
Pfk RNA - 3d	TSCmKO	Den	0.731347	-0.451372	-0.462921	0.146407
Pfk RNA - 3d	TSCmKO	Den	0.606222	-0.722082
Pfk RNA - 3d	TSCmKO	Den	0.861362	-0.215308
Average	Genotype	Muscle	Value	logFC	Average	sem	ANOVA
mhc2b NRA - 3d	Ctrl	Inn	0.924116	-0.113854	-0.0173323	0.156113	Interaction	0.0423
mhc2b NRA - 3d	Ctrl	Inn	0.854871	-0.226221			Denervation effect	0.001
mhc2b NRA - 3d	Ctrl	Inn	1.22101	0.288079			Genotype effect	0.0012
mhc2b NRA - 3d	Ctrl	Den	0.498489	-1.00437	-1.23481	0.14474
mhc2b NRA - 3d	Ctrl	Den	0.435785	-1.19831
mhc2b NRA - 3d	Ctrl	Den	0.353123	-1.50176
mhc2b NRA - 3d	TSCmKO	Inn	1.03143	0.0446431	0.391552	0.183911
mhc2b NRA - 3d	TSCmKO	Inn	1.37471	0.45913
mhc2b NRA - 3d	TSCmKO	Inn	1.59205	0.670884
mhc2b NRA - 3d	TSCmKO	Den	0.805934	-0.311266	-0.0360367	0.167398
mhc2b NRA - 3d	TSCmKO	Den	1.20302	0.266662
mhc2b NRA - 3d	TSCmKO	Den	0.956936	-0.0635057
Figure 5h
Average	Genotype	Muscle	Value	logFC	Average	sem	ANOVA
mse - 7d	Ctrl	Inn	0.779851	-0.35873	-0.0191849	0.16997	Interaction	0.3805
mse - 7d	Ctrl	Inn	1.09916	0.1364			Denervation effect	<0,0001
mse - 7d	Ctrl	Inn	1.12099	0.164775			Genotype effect	0.0337
mse - 7d	Ctrl	Den	0.233907	-2.09599	-2.05669	0.346276
mse - 7d	Ctrl	Den	0.160891	-2.63584
mse - 7d	Ctrl	Den	0.369017	-1.43824
mse - 7d	TSCmKO	Inn	1.17621	0.234141	0.330066	0.0782585
mse - 7d	TSCmKO	Inn	1.39972	0.485136
mse - 7d	TSCmKO	Inn	1.20658	0.270922
mse - 7d	TSCmKO	Den	0.353003	-1.50225	-1.30983	0.169164
mse - 7d	TSCmKO	Den	0.509579	-0.972622
mse - 7d	TSCmKO	Den	0.36485	-1.45462
Average	Genotype	Muscle	Value	logFC	Average	sem	ANOVA
pfk - 7d	Ctrl	Inn	1.2261	0.294081	-0.0239068	0.186407	Interaction	0.739
pfk - 7d	Ctrl	Inn	0.990095	-0.0143611			Denervation effect	0.0001
pfk - 7d	Ctrl	Inn	0.783801	-0.351441			Genotype effect	<0,0001
pfk - 7d	Ctrl	Den	0.464053	-1.10764	-1.01648	0.0472655
pfk - 7d	Ctrl	Den	0.517911	-0.949224
pfk - 7d	Ctrl	Den	0.502576	-0.992586
pfk - 7d	TSCmKO	Inn	1.4983	0.583327	0.885592	0.151276
pfk - 7d	TSCmKO	Inn	2.03542	1.02532
pfk - 7d	TSCmKO	Inn	2.06784	1.04812
pfk - 7d	TSCmKO	Den	1.01162	0.0166717	-0.0144539	0.10999
pfk - 7d	TSCmKO	Den	0.859394	-0.218608
pfk - 7d	TSCmKO	Den	1.11618	0.158575
Average	Genotype	Muscle	Value	logFC	Average	sem	ANOVA
mhc2b - 7d	Ctrl	Inn	0.88107	-0.182671	-0.00721683	0.102056	Interaction	<0,0001
mhc2b - 7d	Ctrl	Inn	0.993223	-0.00981042			Denervation effect	<0,0001
mhc2b - 7d	Ctrl	Inn	1.12571	0.170831			Genotype effect	<0,0001
mhc2b - 7d	Ctrl	Den	0.14796	-2.75672	-2.73513	0.0139438
mhc2b - 7d	Ctrl	Den	0.152931	-2.70905
mhc2b - 7d	Ctrl	Den	0.149725	-2.73961
mhc2b - 7d	TSCmKO	Inn	0.815183	-0.294804	-0.317559	0.0789344
mhc2b - 7d	TSCmKO	Inn	0.724859	-0.464228
mhc2b - 7d	TSCmKO	Inn	0.874393	-0.193646
mhc2b - 7d	TSCmKO	Den	0.795233	-0.33055	-0.521769	0.14515
mhc2b - 7d	TSCmKO	Den	0.571751	-0.806541
mhc2b - 7d	TSCmKO	Den	0.74318	-0.428216
Figure 5i
Average	Genotype	Muscle	Value	Average	sem	ANOVA
myog - 1d	Ctrl	Inn	1.0669	1	0.0347822	Interaction	0.0031
myog - 1d	Ctrl	Inn	0.950044			Denervation effect	0.002
myog - 1d	Ctrl	Inn	0.983053			Genotype effect	0.0005
myog - 1d	Ctrl	Den	4.78264	3.67166	0.557611
myog - 1d	Ctrl	Den	3.20026
myog - 1d	Ctrl	Den	3.03207
myog - 1d	TSCmKO	Inn	0.728892	0.576761	0.0763338
myog - 1d	TSCmKO	Inn	0.511771
myog - 1d	TSCmKO	Inn	0.48962
myog - 1d	TSCmKO	Den	1.15038	0.674246	0.250027
myog - 1d	TSCmKO	Den	0.303852
myog - 1d	TSCmKO	Den	0.568502
Average	Genotype	Muscle	Value	Average	sem	ANOVA
myoD - 1d	Ctrl	Inn	1.01061	1	0.211964	Interaction	0.6295
myoD - 1d	Ctrl	Inn	1.36171			Denervation effect	0.9378
myoD - 1d	Ctrl	Inn	0.627677			Genotype effect	0.025
myoD - 1d	Ctrl	Den	1.4369	1.07313	0.240101
myoD - 1d	Ctrl	Den	1.16271
myoD - 1d	Ctrl	Den	0.619767
myoD - 1d	TSCmKO	Inn	0.747693	0.609188	0.0809708
myoD - 1d	TSCmKO	Inn	0.467265
myoD - 1d	TSCmKO	Inn	0.612607
myoD - 1d	TSCmKO	Den	0.652122	0.508083	0.107613
myoD - 1d	TSCmKO	Den	0.297567
myoD - 1d	TSCmKO	Den	0.57456
Average	Genotype	Muscle	Value	Average	sem	ANOVA
chrna1 - 1d	Ctrl	Inn	1.01018	1	0.0694154	Interaction	0.2083
chrna1 - 1d	Ctrl	Inn	0.875002			Denervation effect	0.4756
chrna1 - 1d	Ctrl	Inn	1.11482			Genotype effect	0.0812
chrna1 - 1d	Ctrl	Den	1.72145	1.27496	0.228493
chrna1 - 1d	Ctrl	Den	0.967396
chrna1 - 1d	Ctrl	Den	1.13603
chrna1 - 1d	TSCmKO	Inn	0.954173	0.918753	0.0667401
chrna1 - 1d	TSCmKO	Inn	1.0125
chrna1 - 1d	TSCmKO	Inn	0.78959
chrna1 - 1d	TSCmKO	Den	0.956013	0.838201	0.0773294
chrna1 - 1d	TSCmKO	Den	0.866069
chrna1 - 1d	TSCmKO	Den	0.692521
Average	Genotype	Muscle	Value	Average	sem	ANOVA
chrng - 1d	Ctrl	Inn	1.03613	1	0.178209	Interaction	0.6445
chrng - 1d	Ctrl	Inn	1.28901			Denervation effect	0.4549
chrng - 1d	Ctrl	Inn	0.67486			Genotype effect	0.7518
chrng - 1d	Ctrl	Den	1.28025	1.17537	0.0531301
chrng - 1d	Ctrl	Den	1.10816
chrng - 1d	Ctrl	Den	1.1377
chrng - 1d	TSCmKO	Inn	1.07652	1.11187	0.0178405
chrng - 1d	TSCmKO	Inn	1.13374
chrng - 1d	TSCmKO	Inn	1.12536
chrng - 1d	TSCmKO	Den	0.889665	1.15429	0.204975
chrng - 1d	TSCmKO	Den	1.01545
chrng - 1d	TSCmKO	Den	1.55776
Figure 5j
Average	Genotype	Muscle	Value	log(FC)	Average	sem	ANOVA
Myog - 3d	Ctrl	Inn	0.718848	-0.476241	-0.146739	0.446084	Interaction	0.0065
Myog - 3d	Ctrl	Inn	1.66558	0.736025			Denervation effect	<0,0001
Myog - 3d	Ctrl	Inn	0.615572	-0.700002			Genotype effect	0.0002
Myog - 3d	Ctrl	Den	42.3586	5.40458	5.60731	0.182496
Myog - 3d	Ctrl	Den	43.5866	5.44581
Myog - 3d	Ctrl	Den	62.749	5.97152
Myog - 3d	TSCmKO	Inn	0.332449	-1.58879	-1.13422	0.471514
Myog - 3d	TSCmKO	Inn	0.324777	-1.62248
Myog - 3d	TSCmKO	Inn	0.875758	-0.191395
Myog - 3d	TSCmKO	Den	3.95703	1.98442	1.85339	0.346878
Myog - 3d	TSCmKO	Den	2.29402	1.19788
Myog - 3d	TSCmKO	Den	5.19772	2.37788
Average	Genotype	Muscle	Value	log(FC)	Average	sem	ANOVA
myoD - 3d	Ctrl	Inn	0.783923	-0.351216	-0.0211028	0.176484	Interaction	0.0066
myoD - 3d	Ctrl	Inn	1.19099	0.252161			Denervation effect	0.0002
myoD - 3d	Ctrl	Inn	1.02509	0.0357465			Genotype effect	0.0225
myoD - 3d	Ctrl	Den	7.2601	2.85999	2.93833	0.225324
myoD - 3d	Ctrl	Den	6.03426	2.59318
myoD - 3d	Ctrl	Den	10.2805	3.36184
myoD - 3d	TSCmKO	Inn	1.14811	0.199266	0.225378	0.292742
myoD - 3d	TSCmKO	Inn	0.83041	-0.268104
myoD - 3d	TSCmKO	Inn	1.67594	0.744973
myoD - 3d	TSCmKO	Den	2.09046	1.06382	1.00342	0.437282
myoD - 3d	TSCmKO	Den	1.16282	0.21763
myoD - 3d	TSCmKO	Den	3.31452	1.7288
Average	Genotype	Muscle	Value	log(FC)	Average	sem	ANOVA
Chrna1 - 3d	Ctrl	Inn	0.83607	-0.258305	-0.0565142	0.279069	Interaction	<0,0001
Chrna1 - 3d	Ctrl	Inn	1.40937	0.495046			Denervation effect	<0,0001
Chrna1 - 3d	Ctrl	Inn	0.754564	-0.406284			Genotype effect	<0,0001
Chrna1 - 3d	Ctrl	Den	33.6084	5.07075	4.99838	0.0450093
Chrna1 - 3d	Ctrl	Den	30.1865	4.91583
Chrna1 - 3d	Ctrl	Den	32.1904	5.00856
Chrna1 - 3d	TSCmKO	Inn	0.775559	-0.366691	-0.288563	0.0818885
Chrna1 - 3d	TSCmKO	Inn	0.917104	-0.124843
Chrna1 - 3d	TSCmKO	Inn	0.771557	-0.374156
Chrna1 - 3d	TSCmKO	Den	2.21272	1.14582	1.09683	0.286724
Chrna1 - 3d	TSCmKO	Den	1.49229	0.577533
Chrna1 - 3d	TSCmKO	Den	2.96318	1.56714
Average	Genotype	Muscle	Value	log(FC)	Average	sem	ANOVA
Chrng - 3d	Ctrl	Inn	0.752134	-0.410938	-0.248493	0.596171	Interaction	<0,0001
Chrng - 3d	Ctrl	Inn	1.80964	0.8557			Denervation effect	<0,0001
Chrng - 3d	Ctrl	Inn	0.43823	-1.19024			Genotype effect	<0,0001
Chrng - 3d	Ctrl	Den	96.6419	6.59458	6.32557	0.255687
Chrng - 3d	Ctrl	Den	56.2754	5.81443
Chrng - 3d	Ctrl	Den	94.8584	6.5677
Chrng - 3d	TSCmKO	Inn	0.460511	-1.11869	-0.993553	0.0974092
Chrng - 3d	TSCmKO	Inn	0.573683	-0.801675
Chrng - 3d	TSCmKO	Inn	0.479535	-1.06029
Chrng - 3d	TSCmKO	Den	1.00663	0.00952775	-0.408936	0.362034
Chrng - 3d	TSCmKO	Den	0.456946	-1.1299
Chrng - 3d	TSCmKO	Den	0.928881	-0.106434
Figure 5k
Average	Genotype	Muscle	Value	log(FC)	Average	sem	ANOVA
MyoG - 7d	Ctrl	Inn	0.809559	-0.304792	-0.0504444	0.263147	Interaction	<0,0001
MyoG - 7d	Ctrl	Inn	1.39064	0.475753			Denervation effect	<0,0001
MyoG - 7d	Ctrl	Inn	0.799797	-0.322294			Genotype effect	0.0001
MyoG - 7d	Ctrl	Den	56.7425	5.82636	5.73493	0.054601
MyoG - 7d	Ctrl	Den	53.4801	5.74093
MyoG - 7d	Ctrl	Den	49.7802	5.6375
MyoG - 7d	TSCmKO	Inn	1.71289	0.776436	0.0374893	0.420284
MyoG - 7d	TSCmKO	Inn	1.01044	0.0149788
MyoG - 7d	TSCmKO	Inn	0.624621	-0.678947
MyoG - 7d	TSCmKO	Den	3.71184	1.89213	2.02995	0.116899
MyoG - 7d	TSCmKO	Den	3.82459	1.93531
MyoG - 7d	TSCmKO	Den	4.79795	2.26242
Average	Genotype	Muscle	Value	log(FC)	Average	sem	ANOVA
myoD - 7d	Ctrl	Inn	0.846435	-0.240529	-0.0629054	0.295098	Interaction	0.0453
myoD - 7d	Ctrl	Inn	0.72622	-0.461522			Denervation effect	<0,0001
myoD - 7d	Ctrl	Inn	1.42734	0.513334			Genotype effect	0.1116
myoD - 7d	Ctrl	Den	6.24387	2.64244	2.40068	0.139321
myoD - 7d	Ctrl	Den	5.27721	2.39977
myoD - 7d	Ctrl	Den	4.4686	2.15982
myoD - 7d	TSCmKO	Inn	1.11067	0.151434	0.0395074	0.113252
myoD - 7d	TSCmKO	Inn	1.11271	0.15408
myoD - 7d	TSCmKO	Inn	0.878435	-0.186992
myoD - 7d	TSCmKO	Den	2.99221	1.58121	1.66936	0.0666687
myoD - 7d	TSCmKO	Den	3.48237	1.80007
myoD - 7d	TSCmKO	Den	3.08824	1.62679
Average	Genotype	Muscle	Value	log(FC)	Average	sem	ANOVA
Chrna1 - 7d	Ctrl	Inn	1.05685	0.0797668	-0.00311399	0.0675289	Interaction	0.0005
Chrna1 - 7d	Ctrl	Inn	0.909469	-0.136904			Denervation effect	<0,0001
Chrna1 - 7d	Ctrl	Inn	1.03368	0.0477955			Genotype effect	0.0021
Chrna1 - 7d	Ctrl	Den	27.7595	4.79491	4.74918	0.0861442
Chrna1 - 7d	Ctrl	Den	29.246	4.87017
Chrna1 - 7d	Ctrl	Den	23.9584	4.58246
Chrna1 - 7d	TSCmKO	Inn	1.81816	0.862483	0.214052	0.325456
Chrna1 - 7d	TSCmKO	Inn	0.958604	-0.0609931
Chrna1 - 7d	TSCmKO	Inn	0.895438	-0.159335
Chrna1 - 7d	TSCmKO	Den	8.16185	3.0289	2.96477	0.0792443
Chrna1 - 7d	TSCmKO	Den	6.99922	2.80719
Chrna1 - 7d	TSCmKO	Den	8.32952	3.05823
Average	Genotype	Muscle	Value	log(FC)	Average	sem	ANOVA
Chrng - 7d	Ctrl	Inn	1.21207	0.277472	-0.0248899	0.191611	Interaction	0.0021
Chrng - 7d	Ctrl	Inn	0.76845	-0.379976			Denervation effect	<0,0001
Chrng - 7d	Ctrl	Inn	1.01948	0.0278344			Genotype effect	0.0075
Chrng - 7d	Ctrl	Den	63.8219	5.99598	5.75962	0.123577
Chrng - 7d	Ctrl	Den	47.798	5.57888
Chrng - 7d	Ctrl	Den	52.1284	5.704
Chrng - 7d	TSCmKO	Inn	2.38401	1.25339	0.23897	0.52021
Chrng - 7d	TSCmKO	Inn	0.953922	-0.068057
Chrng - 7d	TSCmKO	Inn	0.722756	-0.46842
Chrng - 7d	TSCmKO	Den	9.87473	3.30374	3.43896	0.114294
Chrng - 7d	TSCmKO	Den	10.175	3.34695
Chrng - 7d	TSCmKO	Den	12.6949	3.66618
Average	Genotype	Muscle	Value	log(FC)	Average	sem	ANOVA
mhc2a - 7d	Ctrl	Inn	0.925714	-0.111362	-0.0717994	0.321688	Interaction	0.005
mhc2a - 7d	Ctrl	Inn	0.65604	-0.608144			Denervation effect	0.4406
mhc2a - 7d	Ctrl	Inn	1.41825	0.504108			Genotype effect	0.1006
mhc2a - 7d	Ctrl	Den	1.42088	0.50678	0.922772	0.26737
mhc2a - 7d	Ctrl	Den	2.67911	1.42175
mhc2a - 7d	Ctrl	Den	1.78978	0.839782
mhc2a - 7d	TSCmKO	Inn	1.19454	0.25646	0.578802	0.201358
mhc2a - 7d	TSCmKO	Inn	1.44484	0.530914
mhc2a - 7d	TSCmKO	Inn	1.93058	0.949034
mhc2a - 7d	TSCmKO	Den	0.9012	-0.150081	-0.950254	0.467232
mhc2a - 7d	TSCmKO	Den	0.524001	-0.932359
mhc2a - 7d	TSCmKO	Den	0.29355	-1.76832
Figure 5l
Average	Genotype	Muscle	Value	Average	sem	ANOVA
mitr - 3d	Ctrl	Inn	1.00285	1	0.0465262	Interaction	0.0002
mitr - 3d	Ctrl	Inn	1.07912			Denervation effect	<0,0001
mitr - 3d	Ctrl	Inn	0.918028			Genotype effect	<0,0001
mitr - 3d	Ctrl	Den	0.391698	0.320279	0.035736
mitr - 3d	Ctrl	Den	0.286953
mitr - 3d	Ctrl	Den	0.282186
mitr - 3d	TSCmKO	Inn	2.03489	2.23972	0.151011
mitr - 3d	TSCmKO	Inn	2.14992
mitr - 3d	TSCmKO	Inn	2.53434
mitr - 3d	TSCmKO	Den	0.449077	0.488048	0.0510987
mitr - 3d	TSCmKO	Den	0.425715
mitr - 3d	TSCmKO	Den	0.589351
Average	Genotype	Muscle	Value	Average	sem	ANOVA
dach2 - 3d	Ctrl	Inn	0.671658	1	0.336626	Interaction	0.0706
dach2 - 3d	Ctrl	Inn	0.655157			Denervation effect	0.0302
dach2 - 3d	Ctrl	Inn	1.67318			Genotype effect	0.0505
dach2 - 3d	Ctrl	Den	0.136207	0.194578	0.03827
dach2 - 3d	Ctrl	Den	0.180887
dach2 - 3d	Ctrl	Den	0.26664
dach2 - 3d	TSCmKO	Inn	0.312471	0.250997	0.0357876
dach2 - 3d	TSCmKO	Inn	0.252008
dach2 - 3d	TSCmKO	Inn	0.188512
dach2 - 3d	TSCmKO	Den	0.165565	0.157851	0.0264801
dach2 - 3d	TSCmKO	Den	0.108618
dach2 - 3d	TSCmKO	Den	0.199369
Figure 5m
Average	Genotype	Muscle	Value	Average	sem	ANOVA
mitr - 7d	Ctrl	Inn	0.979445	1	0.0222708	Interaction	0.0153
mitr - 7d	Ctrl	Inn	1.0445			Denervation effect	0.0017
mitr - 7d	Ctrl	Inn	0.976057			Genotype effect	0.0254
mitr - 7d	Ctrl	Den	0.647797	0.628548	0.128761
mitr - 7d	Ctrl	Den	0.841321
mitr - 7d	Ctrl	Den	0.396527
mitr - 7d	TSCmKO	Inn	3.31974	2.40944	0.460467
mitr - 7d	TSCmKO	Inn	1.83347
mitr - 7d	TSCmKO	Inn	2.07511
mitr - 7d	TSCmKO	Den	0.664762	0.547692	0.0773055
mitr - 7d	TSCmKO	Den	0.576617
mitr - 7d	TSCmKO	Den	0.401696
Average	Genotype	Muscle	Value	Average	sem	ANOVA
dach2 - 7d	Ctrl	Inn	0.906409	1	0.193313	Interaction	0.0037
dach2 - 7d	Ctrl	Inn	1.37167			Denervation effect	0.0028
dach2 - 7d	Ctrl	Inn	0.721925			Genotype effect	0.0024
dach2 - 7d	Ctrl	Den	0.191469	0.136847	0.0288654
dach2 - 7d	Ctrl	Den	0.125721
dach2 - 7d	Ctrl	Den	0.0933508
dach2 - 7d	TSCmKO	Inn	0.0707272	0.125016	0.0386428
dach2 - 7d	TSCmKO	Inn	0.104524
dach2 - 7d	TSCmKO	Inn	0.199798
dach2 - 7d	TSCmKO	Den	0.00563452	0.103768	0.0593896
dach2 - 7d	TSCmKO	Den	0.0948792
dach2 - 7d	TSCmKO	Den	0.210789
Figure 5n
Average	Genotype	Muscle	Value	Log(FC)	Average	sem	ANOVA
trim - 3d	Ctrl	Inn	1.00416	0.00599443	-0.00332206	0.0693607	Interaction	0.2138
trim - 3d	Ctrl	Inn	1.08064	0.111885			Denervation effect	<0,0001
trim - 3d	Ctrl	Inn	0.915197	-0.127845			Genotype effect	0.0008
trim - 3d	Ctrl	Den	4.74295	2.24578	1.96281	0.141898
trim - 3d	Ctrl	Den	3.58029	1.84008
trim - 3d	Ctrl	Den	3.48844	1.80258
trim - 3d	TSCmKO	Inn	1.91187	0.934983	1.42722	0.402643
trim - 3d	TSCmKO	Inn	2.17557	1.12139
trim - 3d	TSCmKO	Inn	4.67602	2.22528
trim - 3d	TSCmKO	Den	6.61841	2.72648	2.80415	0.0570161
trim - 3d	TSCmKO	Den	6.82432	2.77069
trim - 3d	TSCmKO	Den	7.54382	2.91529
Average	Genotype	Muscle	Value	Log(FC)	Average	sem	ANOVA
fbx32- 3d	Ctrl	Inn	1.00471	0.00678298	-0.00179307	0.050944	Interaction	0.16
fbx32- 3d	Ctrl	Inn	0.936918	-0.0940056			Denervation effect	0.0005
fbx32- 3d	Ctrl	Inn	1.05837	0.0818434			Genotype effect	0.007
fbx32- 3d	Ctrl	Den	3.48116	1.79957	1.49881	0.158951
fbx32- 3d	Ctrl	Den	2.70876	1.43763
fbx32- 3d	Ctrl	Den	2.39369	1.25924
fbx32- 3d	TSCmKO	Inn	2.07453	1.05278	1.07763	0.314363
fbx32- 3d	TSCmKO	Inn	1.46001	0.545982
fbx32- 3d	TSCmKO	Inn	3.10398	1.63412
fbx32- 3d	TSCmKO	Den	5.13613	2.36068	1.92842	0.222188
fbx32- 3d	TSCmKO	Den	3.08025	1.62305
fbx32- 3d	TSCmKO	Den	3.48589	1.80153
Average	Genotype	Muscle	Value	Log(FC)	Average	sem	ANOVA
Ctsl - 3d	Ctrl	Inn	0.987638	-0.0179463	-0.00552564	0.0891375	Interaction	0.0171
Ctsl - 3d	Ctrl	Inn	0.899172	-0.153331			Denervation effect	<0,0001
Ctsl - 3d	Ctrl	Inn	1.11319	0.1547			Genotype effect	0.0356
Ctsl - 3d	Ctrl	Den	4.17714	2.06252	2.25207	0.153787
Ctsl - 3d	Ctrl	Den	4.3987	2.13708
Ctsl - 3d	Ctrl	Den	5.88326	2.55662
Ctsl - 3d	TSCmKO	Inn	1.55263	0.634712	1.02932	0.2279
Ctsl - 3d	TSCmKO	Inn	2.04071	1.02907
Ctsl - 3d	TSCmKO	Inn	2.68362	1.42418
Ctsl - 3d	TSCmKO	Den	4.13694	2.04856	2.16292	0.238443
Ctsl - 3d	TSCmKO	Den	3.52874	1.81915
Ctsl - 3d	TSCmKO	Den	6.15194	2.62104
Average	Genotype	Muscle	Value	Log(FC)	Average	sem	ANOVA
gaba- 3d	Ctrl	Inn	0.922954	-0.115669	-0.00315409	0.0673823	Interaction	0.0022
gaba- 3d	Ctrl	Inn	1.08473	0.117341			Denervation effect	<0,0001
gaba- 3d	Ctrl	Inn	0.992312	-0.0111345			Genotype effect	0.1563
gaba- 3d	Ctrl	Den	5.88702	2.55754	2.58362	0.172832
gaba- 3d	Ctrl	Den	4.91829	2.29816
gaba- 3d	Ctrl	Den	7.43924	2.89516
gaba- 3d	TSCmKO	Inn	2.16431	1.1139	1.23034	0.330379
gaba- 3d	TSCmKO	Inn	1.65322	0.725278
gaba- 3d	TSCmKO	Inn	3.60959	1.85183
gaba- 3d	TSCmKO	Den	3.80361	1.92737	1.99324	0.15938
gaba- 3d	TSCmKO	Den	3.37781	1.75609
gaba- 3d	TSCmKO	Den	4.91188	2.29628
Figure 5o
Average	Genotype	Muscle	Value	Log(FC)	Average	sem	ANOVA
trim - 7d	Ctrl	Inn	0.708858	-0.496431	-0.0445608	0.255394	Interaction	0.1286
trim - 7d	Ctrl	Inn	1.30823	0.387621			Denervation effect	0.0001
trim - 7d	Ctrl	Inn	0.982908	-0.0248717			Genotype effect	<0,0001
trim - 7d	Ctrl	Den	1.74873	0.806309	0.877388	0.0355398
trim - 7d	Ctrl	Den	1.8829	0.912959
trim - 7d	Ctrl	Den	1.88282	0.912897
trim - 7d	TSCmKO	Inn	2.82111	1.49626	1.12696	0.200694
trim - 7d	TSCmKO	Inn	2.11185	1.07851
trim - 7d	TSCmKO	Inn	1.74851	0.806124
trim - 7d	TSCmKO	Den	7.40494	2.88849	2.66047	0.153136
trim - 7d	TSCmKO	Den	6.60493	2.72354
trim - 7d	TSCmKO	Den	5.16719	2.36938
Average	Genotype	Muscle	Value	Log(FC)	Average	sem	ANOVA
fbx32- 7d	Ctrl	Inn	1.0623	0.0871877	-0.0167984	0.158357	Interaction	0.2397
fbx32- 7d	Ctrl	Inn	0.796712	-0.327869			Denervation effect	<0,0001
fbx32- 7d	Ctrl	Inn	1.14099	0.190287			Genotype effect	0.0002
fbx32- 7d	Ctrl	Den	1.85658	0.892645	0.734737	0.0934052
fbx32- 7d	Ctrl	Den	1.67276	0.742227
fbx32- 7d	Ctrl	Den	1.48384	0.56934
fbx32- 7d	TSCmKO	Inn	1.53672	0.619859	0.594227	0.0594679
fbx32- 7d	TSCmKO	Inn	1.60435	0.681992
fbx32- 7d	TSCmKO	Inn	1.39555	0.480829
fbx32- 7d	TSCmKO	Den	3.74198	1.9038	1.64581	0.135818
fbx32- 7d	TSCmKO	Den	2.71922	1.44319
fbx32- 7d	TSCmKO	Den	3.01139	1.59043
Average	Genotype	Muscle	Value	Log(FC)	Average	sem	ANOVA
Ctsl - 7d	Ctrl	Inn	0.859191	-0.218949	-0.00754797	0.105716	Interaction	0.0107
Ctsl - 7d	Ctrl	Inn	1.07275	0.101318			Denervation effect	0.0003
Ctsl - 7d	Ctrl	Inn	1.06806	0.0949871			Genotype effect	0.0298
Ctsl - 7d	Ctrl	Den	9.30893	3.21862	2.92011	0.220299
Ctsl - 7d	Ctrl	Den	8.29077	3.05151
Ctsl - 7d	Ctrl	Den	5.61857	2.4902
Ctsl - 7d	TSCmKO	Inn	6.4938	2.69906	1.82026	0.521647
Ctsl - 7d	TSCmKO	Inn	3.64978	1.86781
Ctsl - 7d	TSCmKO	Inn	1.85819	0.893901
Ctsl - 7d	TSCmKO	Den	4.94828	2.30693	2.71377	0.214184
Ctsl - 7d	TSCmKO	Den	8.18691	3.03332
Ctsl - 7d	TSCmKO	Den	6.96947	2.80105
Average	Genotype	Muscle	Value	Log(FC)	Average	sem	ANOVA
gaba- 7d	Ctrl	Inn	0.665733	-0.586984	-0.0470312	0.27002	Interaction	0.0099
gaba- 7d	Ctrl	Inn	1.1739	0.231309			Denervation effect	0.0005
gaba- 7d	Ctrl	Inn	1.16037	0.214582			Genotype effect	0.0813
gaba- 7d	Ctrl	Den	4.02771	2.00996	2.07011	0.0920372
gaba- 7d	Ctrl	Den	3.86248	1.94953
gaba- 7d	Ctrl	Den	4.75963	2.25085
gaba- 7d	TSCmKO	Inn	2.10449	1.07347	1.20711	0.330371
gaba- 7d	TSCmKO	Inn	3.56603	1.83432
gaba- 7d	TSCmKO	Inn	1.63981	0.713527
gaba- 7d	TSCmKO	Den	3.37907	1.75662	1.75003	0.170273
gaba- 7d	TSCmKO	Den	2.73561	1.45186
gaba- 7d	TSCmKO	Den	4.117	2.04159

## Sheet: Figure S5
Figure S5b
Supplementary Table 1
Analysis	Genotype	Muscle	Value	Average	sem	ANOVA
hdac4P632/hdac4 Sol	Ctrl	Inn	0.463468	1	0.268343	Interaction	0.8297
hdac4P632/hdac4 Sol	Ctrl	Inn	1.27939			Denervation effect	0.1522
hdac4P632/hdac4 Sol	Ctrl	Inn	1.25714			Genotype effect	0.2192
hdac4P632/hdac4 Sol	Ctrl	Den	1.16644	2.06031	0.759673
hdac4P632/hdac4 Sol	Ctrl	Den	3.57123
hdac4P632/hdac4 Sol	Ctrl	Den	1.44327
hdac4P632/hdac4 Sol	TSCmKO	Inn	1.29688	1.91733	0.451588
hdac4P632/hdac4 Sol	TSCmKO	Inn	1.84478
hdac4P632/hdac4 Sol	TSCmKO	Inn	3.21694
hdac4P632/hdac4 Sol	TSCmKO	Inn	1.31073
hdac4P632/hdac4 Sol	TSCmKO	Den	2.96707	2.71322	0.704398
hdac4P632/hdac4 Sol	TSCmKO	Den	2.0054
hdac4P632/hdac4 Sol	TSCmKO	Den	4.56587
hdac4P632/hdac4 Sol	TSCmKO	Den	1.31452
Analysis	Genotype	Muscle	Value	Average	sem	ANOVA
hdac4P632/actinin Sol	Ctrl	Inn	0.680491	1	0.309275	Interaction	0.39
hdac4P632/actinin Sol	Ctrl	Inn	0.701072			Denervation effect	0.0012
hdac4P632/actinin Sol	Ctrl	Inn	1.61844			Genotype effect	0.1
hdac4P632/actinin Sol	Ctrl	Den	4.18618	3.2546	0.465791
hdac4P632/actinin Sol	Ctrl	Den	2.79025
hdac4P632/actinin Sol	Ctrl	Den	2.78737
hdac4P632/actinin Sol	TSCmKO	Inn	1.47115	1.57419	0.114364
hdac4P632/actinin Sol	TSCmKO	Inn	1.31823
hdac4P632/actinin Sol	TSCmKO	Inn	1.66322
hdac4P632/actinin Sol	TSCmKO	Inn	1.84417
hdac4P632/actinin Sol	TSCmKO	Den	5.59528	4.95761	0.978742
hdac4P632/actinin Sol	TSCmKO	Den	3.11297
hdac4P632/actinin Sol	TSCmKO	Den	7.42624
hdac4P632/actinin Sol	TSCmKO	Den	3.69595
Analysis	Genotype	Muscle	Value	Average	sem	ANOVA
hdac4P246/hdac4 Sol	Ctrl	Inn	0.490019	1	0.356163	Interaction	0.2357
hdac4P246/hdac4 Sol	Ctrl	Inn	0.824298			Denervation effect	0.5862
hdac4P246/hdac4 Sol	Ctrl	Inn	1.68568			Genotype effect	0.3283
hdac4P246/hdac4 Sol	Ctrl	Den	0.65204	1.62248	0.536914
hdac4P246/hdac4 Sol	Ctrl	Den	2.50584
hdac4P246/hdac4 Sol	Ctrl	Den	1.70955
hdac4P246/hdac4 Sol	TSCmKO	Inn	0.890473	1.07981	0.0809237
hdac4P246/hdac4 Sol	TSCmKO	Inn	1.24615
hdac4P246/hdac4 Sol	TSCmKO	Inn	1.00527
hdac4P246/hdac4 Sol	TSCmKO	Inn	1.17733
hdac4P246/hdac4 Sol	TSCmKO	Den	1.65774	0.841222	0.344467
hdac4P246/hdac4 Sol	TSCmKO	Den	0.445194
hdac4P246/hdac4 Sol	TSCmKO	Den	1.13691
hdac4P246/hdac4 Sol	TSCmKO	Den	0.125044
Analysis	Genotype	Muscle	Value	Average	sem	ANOVA
hdac4P246/actinin Sol	Ctrl	Inn	0.645982	1	0.479285	Interaction	0.3587
hdac4P246/actinin Sol	Ctrl	Inn	0.405552			Denervation effect	0.0782
hdac4P246/actinin Sol	Ctrl	Inn	1.94847			Genotype effect	0.2742
hdac4P246/actinin Sol	Ctrl	Den	2.10105	2.27443	0.35892
hdac4P246/actinin Sol	Ctrl	Den	1.75786
hdac4P246/actinin Sol	Ctrl	Den	2.96438
hdac4P246/actinin Sol	TSCmKO	Inn	0.906952	0.915094	0.212507
hdac4P246/actinin Sol	TSCmKO	Inn	0.799502
hdac4P246/actinin Sol	TSCmKO	Inn	0.466655
hdac4P246/actinin Sol	TSCmKO	Inn	1.48727
hdac4P246/actinin Sol	TSCmKO	Den	2.80683	1.35081	0.564258
hdac4P246/actinin Sol	TSCmKO	Den	0.62048
hdac4P246/actinin Sol	TSCmKO	Den	1.66026
hdac4P246/actinin Sol	TSCmKO	Den	0.315664
Analysis	Genotype	Muscle	Value	Average	sem	ANOVA
hdac4/actinin Sol	Ctrl	Inn	0.691423	1	0.201113	Interaction	0.7095
hdac4/actinin Sol	Ctrl	Inn	1.37773			Denervation effect	0.0009
hdac4/actinin Sol	Ctrl	Inn	0.93085			Genotype effect	0.2185
hdac4/actinin Sol	Ctrl	Den	8.23408	8.54779	0.439712
hdac4/actinin Sol	Ctrl	Den	9.41614
hdac4/actinin Sol	Ctrl	Den	7.99314
hdac4/actinin Sol	TSCmKO	Inn	2.46652	2.65285	0.220892
hdac4/actinin Sol	TSCmKO	Inn	2.88248
hdac4/actinin Sol	TSCmKO	Inn	2.13264
hdac4/actinin Sol	TSCmKO	Inn	3.12977
hdac4/actinin Sol	TSCmKO	Den	14.7026	11.5635	2.97759
hdac4/actinin Sol	TSCmKO	Den	4.44444
hdac4/actinin Sol	TSCmKO	Den	17.9089
hdac4/actinin Sol	TSCmKO	Den	9.19827
Analysis	Genotype	Muscle	Value	Average	sem	ANOVA
hdac4P632/hdac4 Sol28d	Ctrl	Inn	0.635184	1	0.270352	Interaction	0.427
hdac4P632/hdac4 Sol28d	Ctrl	Inn	1.52803			Denervation effect	0.0068
hdac4P632/hdac4 Sol28d	Ctrl	Inn	0.836789			Genotype effect	0.1199
hdac4P632/hdac4 Sol28d	Ctrl	Den	0.260246	0.259837	0.05024
hdac4P632/hdac4 Sol28d	Ctrl	Den	0.34665
hdac4P632/hdac4 Sol28d	Ctrl	Den	0.172615
hdac4P632/hdac4 Sol28d	TSCmKO	Inn	0.529	0.571324	0.179815
hdac4P632/hdac4 Sol28d	TSCmKO	Inn	0.901771
hdac4P632/hdac4 Sol28d	TSCmKO	Inn	0.283203
hdac4P632/hdac4 Sol28d	TSCmKO	Den	0.211841	0.109472	0.0516921
hdac4P632/hdac4 Sol28d	TSCmKO	Den	0.0708042
hdac4P632/hdac4 Sol28d	TSCmKO	Den	0.0457705
Analysis	Genotype	Muscle	Value	Average	sem	ANOVA
hdac4P632/actinin Sol28d	Ctrl	Inn	0.890308	1	0.0758961	Interaction	0.6005
hdac4P632/actinin Sol28d	Ctrl	Inn	1.14571			Denervation effect	0.007
hdac4P632/actinin Sol28d	Ctrl	Inn	0.963981			Genotype effect	0.6395
hdac4P632/actinin Sol28d	Ctrl	Den	3.43701	4.54287	0.710937
hdac4P632/actinin Sol28d	Ctrl	Den	5.86981
hdac4P632/actinin Sol28d	Ctrl	Den	4.3218
hdac4P632/actinin Sol28d	TSCmKO	Inn	1.10034	1.05007	0.303202
hdac4P632/actinin Sol28d	TSCmKO	Inn	1.54828
hdac4P632/actinin Sol28d	TSCmKO	Inn	0.501575
hdac4P632/actinin Sol28d	TSCmKO	Den	6.70425	3.66001	1.52486
hdac4P632/actinin Sol28d	TSCmKO	Den	2.29607
hdac4P632/actinin Sol28d	TSCmKO	Den	1.9797
Analysis	Genotype	Muscle	Value	Average	sem	ANOVA
hdac4P246/hdac4 Sol28d	Ctrl	Inn	0.783954	1	0.108412	Interaction	0.2057
hdac4P246/hdac4 Sol28d	Ctrl	Inn	1.12391			Denervation effect	<0,0001
hdac4P246/hdac4 Sol28d	Ctrl	Inn	1.09214			Genotype effect	0.5274
hdac4P246/hdac4 Sol28d	Ctrl	Den	0.188097	0.171533	0.0177173
hdac4P246/hdac4 Sol28d	Ctrl	Den	0.190379
hdac4P246/hdac4 Sol28d	Ctrl	Den	0.136123
hdac4P246/hdac4 Sol28d	TSCmKO	Inn	0.713491	0.838541	0.0647265
hdac4P246/hdac4 Sol28d	TSCmKO	Inn	0.930055
hdac4P246/hdac4 Sol28d	TSCmKO	Inn	0.872077
hdac4P246/hdac4 Sol28d	TSCmKO	Den	0.294328	0.228312	0.0940554
hdac4P246/hdac4 Sol28d	TSCmKO	Den	0.347852
hdac4P246/hdac4 Sol28d	TSCmKO	Den	0.0427571
Analysis	Genotype	Muscle	Value	Average	sem	ANOVA
hdac4P246/actinin Sol28d	Ctrl	Inn	1.03026	1	0.113455	Interaction	0.2069
hdac4P246/actinin Sol28d	Ctrl	Inn	0.790116			Denervation effect	0.0255
hdac4P246/actinin Sol28d	Ctrl	Inn	1.17963			Genotype effect	0.1271
hdac4P246/actinin Sol28d	Ctrl	Den	2.32913	2.84902	0.2647
hdac4P246/actinin Sol28d	Ctrl	Den	3.0225
hdac4P246/actinin Sol28d	Ctrl	Den	3.19544
hdac4P246/actinin Sol28d	TSCmKO	Inn	1.39148	1.4456	0.0305434
hdac4P246/actinin Sol28d	TSCmKO	Inn	1.49719
hdac4P246/actinin Sol28d	TSCmKO	Inn	1.44813
hdac4P246/actinin Sol28d	TSCmKO	Den	8.73348	7.0146	2.69338
hdac4P246/actinin Sol28d	TSCmKO	Den	10.5764
hdac4P246/actinin Sol28d	TSCmKO	Den	1.73395
Analysis	Genotype	Muscle	Value	Average	sem	ANOVA
hdac4/actinin Sol28d	Ctrl	Inn	1.2729	1	0.172442	Interaction	0.0118
hdac4/actinin Sol28d	Ctrl	Inn	0.680922			Denervation effect	<0,0001
hdac4/actinin Sol28d	Ctrl	Inn	1.04618			Genotype effect	0.0076
hdac4/actinin Sol28d	Ctrl	Den	11.9936	16.7028	3.17144
hdac4/actinin Sol28d	Ctrl	Den	15.3775
hdac4/actinin Sol28d	Ctrl	Den	22.7373
hdac4/actinin Sol28d	TSCmKO	Inn	1.88898	1.68553	0.102709
hdac4/actinin Sol28d	TSCmKO	Inn	1.55922
hdac4/actinin Sol28d	TSCmKO	Inn	1.60839
hdac4/actinin Sol28d	TSCmKO	Den	28.7405	32.4899	3.40102
hdac4/actinin Sol28d	TSCmKO	Den	29.4496
hdac4/actinin Sol28d	TSCmKO	Den	39.2796
Figure S5d
Analysis	Genotype	Muscle	Value	Log(FC)	Average	sem	ANOVA
mse - 3d sol	Ctrl	Inn	0.914764	-0.128529	-0.00270239	0.0629131	Interaction	0.1614
mse - 3d sol	Ctrl	Inn	1.04263	0.0602287			Denervation effect	0.0019
mse - 3d sol	Ctrl	Inn	1.04261	0.0601927			Genotype effect	0.0297
mse - 3d sol	Ctrl	Den	0.136526	-2.87275	-2.404	0.474648
mse - 3d sol	Ctrl	Den	0.364824	-1.45473
mse - 3d sol	Ctrl	Den	0.135417	-2.88452
mse - 3d sol	TSCmKO	Inn	2.1317	1.09201	0.429382	0.401926
mse - 3d sol	TSCmKO	Inn	0.81448	-0.296049
mse - 3d sol	TSCmKO	Inn	1.40658	0.492189
mse - 3d sol	TSCmKO	Den	0.708057	-0.498063	-0.757002	0.478658
mse - 3d sol	TSCmKO	Den	0.940621	-0.0883146
mse - 3d sol	TSCmKO	Den	0.311083	-1.68463
Analysis	Genotype	Muscle	Value	Log(FC)	Average	sem	ANOVA
pfkm - 3d sol	Ctrl	Inn	1.16666	0.222384	-0.0102809	0.120747	Interaction	0.0468
pfkm - 3d sol	Ctrl	Inn	0.881085	-0.182647			Denervation effect	0.0001
pfkm - 3d sol	Ctrl	Inn	0.952255	-0.0705801			Genotype effect	0.0013
pfkm - 3d sol	Ctrl	Den	0.108295	-3.20696	-2.61982	0.334577
pfkm - 3d sol	Ctrl	Den	0.241774	-2.04827
pfkm - 3d sol	Ctrl	Den	0.164457	-2.60422
pfkm - 3d sol	TSCmKO	Inn	2.38288	1.25271	0.702864	0.391072
pfkm - 3d sol	TSCmKO	Inn	0.963403	-0.0537887
pfkm - 3d sol	TSCmKO	Inn	1.87862	0.909674
pfkm - 3d sol	TSCmKO	Den	0.784442	-0.350261	-0.55522	0.227373
pfkm - 3d sol	TSCmKO	Den	0.808799	-0.306147
pfkm - 3d sol	TSCmKO	Den	0.496804	-1.00925
Figure S5e
Analysis	Genotype	Muscle	Value	Log(FC)	Average	sem	ANOVA
myog - 3d sol	Ctrl	Inn	1.06652	0.0929136	-0.00183136	0.0512941	Interaction	0.5774
myog - 3d sol	Ctrl	Inn	0.943913	-0.0832744			Denervation effect	<0,0001
myog - 3d sol	Ctrl	Inn	0.989565	-0.0151333			Genotype effect	0.1408
myog - 3d sol	Ctrl	Den	20.9962	4.39205	3.32499	0.533632
myog - 3d sol	Ctrl	Den	7.00892	2.80919
myog - 3d sol	Ctrl	Den	6.83865	2.77371
myog - 3d sol	TSCmKO	Inn	0.725327	-0.463296	-0.615784	0.131166
myog - 3d sol	TSCmKO	Inn	0.54454	-0.876889
myog - 3d sol	TSCmKO	Inn	0.703604	-0.507165
myog - 3d sol	TSCmKO	Den	8.13297	3.02378	3.03298	0.0513146
myog - 3d sol	TSCmKO	Den	8.73068	3.12609
myog - 3d sol	TSCmKO	Den	7.72241	2.94905
Analysis	Genotype	Muscle	Value	Log(FC)	Average	sem	ANOVA
chrna1 - 3d sol	Ctrl	Inn	1.38626	0.141843	-0.15921	0.151001	Interaction	0.0041
chrna1 - 3d sol	Ctrl	Inn	0.81846	-0.289016			Denervation effect	<0,0001
chrna1 - 3d sol	Ctrl	Inn	0.795284	-0.330457			Genotype effect	0.0009
chrna1 - 3d sol	Ctrl	Den	23.2652	4.5401	3.86367	0.338667
chrna1 - 3d sol	Ctrl	Den	11.7595	3.55575
chrna1 - 3d sol	Ctrl	Den	11.2758	3.49516
chrna1 - 3d sol	TSCmKO	Inn	1.01887	0.0269676	-0.359009	0.246901
chrna1 - 3d sol	TSCmKO	Inn	0.820591	-0.285265
chrna1 - 3d sol	TSCmKO	Inn	0.566941	-0.818731
chrna1 - 3d sol	TSCmKO	Den	2.744	1.45628	1.48572	0.167684
chrna1 - 3d sol	TSCmKO	Den	2.31518	1.21113
chrna1 - 3d sol	TSCmKO	Den	3.45756	1.78976
Analysis	Genotype	Muscle	Value	Log(FC)	Average	sem	ANOVA
chrng - 3d sol	Ctrl	Inn	1.40528	0.490857	-0.0541787	0.272518	Interaction	<0,0001
chrng - 3d sol	Ctrl	Inn	0.797584	-0.326292			Denervation effect	<0,0001
chrng - 3d sol	Ctrl	Inn	0.797136	-0.327102			Genotype effect	<0,0001
chrng - 3d sol	Ctrl	Den	102.08	6.67356	6.62239	0.20851
chrng - 3d sol	Ctrl	Den	124.088	6.95522
chrng - 3d sol	Ctrl	Den	75.4986	6.23838
chrng - 3d sol	TSCmKO	Inn	0.745816	-0.423109	-0.326715	0.126686
chrng - 3d sol	TSCmKO	Inn	0.948952	-0.0755924
chrng - 3d sol	TSCmKO	Inn	0.71626	-0.481445
chrng - 3d sol	TSCmKO	Den	6.39547	2.67705	2.28955	0.193907
chrng - 3d sol	TSCmKO	Den	4.31449	2.10919
chrng - 3d sol	TSCmKO	Den	4.2351	2.0824
Figure S5g
Supplementary Table 1
Analysis	Genotype	Muscle	Value	Average	sem	ANOVA
CamkIIbP / CamkIIb - 1d	Ctrl	Inn	0.750803	1	0.148833	Interaction	0.8067
CamkIIbP / CamkIIb - 1d	Ctrl	Inn	0.984586			Denervation effect	0.9815
CamkIIbP / CamkIIb - 1d	Ctrl	Inn	1.42254			Genotype effect	0.6481
CamkIIbP / CamkIIb - 1d	Ctrl	Inn	0.842074
CamkIIbP / CamkIIb - 1d	Ctrl	Den	0.526706	1.07177	0.451408
CamkIIbP / CamkIIb - 1d	Ctrl	Den	2.42166
CamkIIbP / CamkIIb - 1d	Ctrl	Den	0.701379
CamkIIbP / CamkIIb - 1d	Ctrl	Den	0.63733
CamkIIbP / CamkIIb - 1d	TSCmKO	Inn	0.558365	0.930901	0.193169
CamkIIbP / CamkIIb - 1d	TSCmKO	Inn	1.2058
CamkIIbP / CamkIIb - 1d	TSCmKO	Inn	1.02854
CamkIIbP / CamkIIb - 1d	TSCmKO	Den	1.38846	0.844156	0.281373
CamkIIbP / CamkIIb - 1d	TSCmKO	Den	0.695753
CamkIIbP / CamkIIb - 1d	TSCmKO	Den	0.448256
Analysis	Genotype	Muscle	Value	Average	sem	ANOVA
CamkIIbP / actinin - 1d	Ctrl	Inn	0.649116	1	0.183721	Interaction	0.4241
CamkIIbP / actinin - 1d	Ctrl	Inn	0.716243			Denervation effect	0.5125
CamkIIbP / actinin - 1d	Ctrl	Inn	1.31424			Genotype effect	0.0007
CamkIIbP / actinin - 1d	Ctrl	Inn	1.32041
CamkIIbP / actinin - 1d	Ctrl	Den	0.567856	0.803061	0.113948
CamkIIbP / actinin - 1d	Ctrl	Den	1.10793
CamkIIbP / actinin - 1d	Ctrl	Den	0.717651
CamkIIbP / actinin - 1d	Ctrl	Den	0.818806
CamkIIbP / actinin - 1d	TSCmKO	Inn	0.208928	0.259648	0.0323438
CamkIIbP / actinin - 1d	TSCmKO	Inn	0.319778
CamkIIbP / actinin - 1d	TSCmKO	Inn	0.250237
CamkIIbP / actinin - 1d	TSCmKO	Den	0.353712	0.279743	0.0486291
CamkIIbP / actinin - 1d	TSCmKO	Den	0.297446
CamkIIbP / actinin - 1d	TSCmKO	Den	0.18807
Analysis	Genotype	Muscle	Value	Average	sem	ANOVA
CamkIIb / actinin - 1d	Ctrl	Inn	0.846795	1	0.183092	Interaction	0.8625
CamkIIb / actinin - 1d	Ctrl	Inn	0.712507			Denervation effect	0.5036
CamkIIb / actinin - 1d	Ctrl	Inn	0.904881			Genotype effect	0.0025
CamkIIb / actinin - 1d	Ctrl	Inn	1.53582
CamkIIb / actinin - 1d	Ctrl	Den	1.28728	1.14731	0.211325
CamkIIb / actinin - 1d	Ctrl	Den	0.546264
CamkIIb / actinin - 1d	Ctrl	Den	1.2217
CamkIIb / actinin - 1d	Ctrl	Den	1.53398
CamkIIb / actinin - 1d	TSCmKO	Inn	0.446769	0.351303	0.0483266
CamkIIb / actinin - 1d	TSCmKO	Inn	0.31665
CamkIIb / actinin - 1d	TSCmKO	Inn	0.290491
CamkIIb / actinin - 1d	TSCmKO	Den	0.304173	0.438527	0.0672328
CamkIIb / actinin - 1d	TSCmKO	Den	0.510453
CamkIIb / actinin - 1d	TSCmKO	Den	0.500954
Analysis	Genotype	Muscle	Value	Average	sem	ANOVA
CamkIIbP / CamkIIb - 3d	Ctrl	Inn	1.3679	1	0.146912	Interaction	0.9347
CamkIIbP / CamkIIb - 3d	Ctrl	Inn	0.948012			Denervation effect	0.196
CamkIIbP / CamkIIb - 3d	Ctrl	Inn	0.653574			Genotype effect	0.1415
CamkIIbP / CamkIIb - 3d	Ctrl	Inn	1.03051
CamkIIbP / CamkIIb - 3d	Ctrl	Den	2.9405	1.49262	0.485851
CamkIIbP / CamkIIb - 3d	Ctrl	Den	1.12922
CamkIIbP / CamkIIb - 3d	Ctrl	Den	1.04026
CamkIIbP / CamkIIb - 3d	Ctrl	Den	0.8605
CamkIIbP / CamkIIb - 3d	TSCmKO	Inn	0.293239	0.493135	0.227404
CamkIIbP / CamkIIb - 3d	TSCmKO	Inn	0.239291
CamkIIbP / CamkIIb - 3d	TSCmKO	Inn	0.946876
CamkIIbP / CamkIIb - 3d	TSCmKO	Den	0.595586	0.929469	0.27395
CamkIIbP / CamkIIb - 3d	TSCmKO	Den	1.47262
CamkIIbP / CamkIIb - 3d	TSCmKO	Den	0.720196
Analysis	Genotype	Muscle	Value	Average	sem	ANOVA
CamkIIbP / actinin - 3d	Ctrl	Inn	1.2549	1	0.156089	Interaction	0.4043
CamkIIbP / actinin - 3d	Ctrl	Inn	0.85455			Denervation effect	0.1334
CamkIIbP / actinin - 3d	Ctrl	Inn	0.628853			Genotype effect	0.0062
CamkIIbP / actinin - 3d	Ctrl	Inn	1.2617
CamkIIbP / actinin - 3d	Ctrl	Den	3.07582	1.74815	0.479128
CamkIIbP / actinin - 3d	Ctrl	Den	1.62237
CamkIIbP / actinin - 3d	Ctrl	Den	0.790853
CamkIIbP / actinin - 3d	Ctrl	Den	1.50356
CamkIIbP / actinin - 3d	TSCmKO	Inn	0.151728	0.227777	0.0461787
CamkIIbP / actinin - 3d	TSCmKO	Inn	0.220414
CamkIIbP / actinin - 3d	TSCmKO	Inn	0.311187
CamkIIbP / actinin - 3d	TSCmKO	Den	0.440193	0.455579	0.00810998
CamkIIbP / actinin - 3d	TSCmKO	Den	0.458825
CamkIIbP / actinin - 3d	TSCmKO	Den	0.467718
Analysis	Genotype	Muscle	Value	Average	sem	ANOVA
CamkIIb / actinin - 3d	Ctrl	Inn	0.916169	1	0.0753421	Interaction	0.4306
CamkIIb / actinin - 3d	Ctrl	Inn	0.900215			Denervation effect	0.5092
CamkIIb / actinin - 3d	Ctrl	Inn	0.960897			Genotype effect	0.0075
CamkIIb / actinin - 3d	Ctrl	Inn	1.22272
CamkIIb / actinin - 3d	Ctrl	Den	1.04463	1.24592	0.216436
CamkIIb / actinin - 3d	Ctrl	Den	1.43481
CamkIIb / actinin - 3d	Ctrl	Den	0.759238
CamkIIb / actinin - 3d	Ctrl	Den	1.74499
CamkIIb / actinin - 3d	TSCmKO	Inn	0.516736	0.588279	0.17451
CamkIIb / actinin - 3d	TSCmKO	Inn	0.919893
CamkIIb / actinin - 3d	TSCmKO	Inn	0.32821
CamkIIb / actinin - 3d	TSCmKO	Den	0.738111	0.565945	0.129991
CamkIIb / actinin - 3d	TSCmKO	Den	0.311156
CamkIIb / actinin - 3d	TSCmKO	Den	0.648569
Analysis	Genotype	Muscle	Value	Average	sem	ANOVA
CamkIIbP / CamkIIb - 7d	Ctrl	Inn	0.962627	1	0.0472734	Interaction	0.7225
CamkIIbP / CamkIIb - 7d	Ctrl	Inn	1.12687			Denervation effect	0.0006
CamkIIbP / CamkIIb - 7d	Ctrl	Inn	1.00683			Genotype effect	0.0224
CamkIIbP / CamkIIb - 7d	Ctrl	Inn	0.903673
CamkIIbP / CamkIIb - 7d	Ctrl	Den	1.63451	1.86625	0.129762
CamkIIbP / CamkIIb - 7d	Ctrl	Den	1.6486
CamkIIbP / CamkIIb - 7d	Ctrl	Den	2.08951
CamkIIbP / CamkIIb - 7d	Ctrl	Den	2.09239
CamkIIbP / CamkIIb - 7d	TSCmKO	Inn	0.352955	0.614986	0.190312
CamkIIbP / CamkIIb - 7d	TSCmKO	Inn	0.985085
CamkIIbP / CamkIIb - 7d	TSCmKO	Inn	0.506917
CamkIIbP / CamkIIb - 7d	TSCmKO	Den	1.8605	1.36068	0.285054
CamkIIbP / CamkIIb - 7d	TSCmKO	Den	1.34826
CamkIIbP / CamkIIb - 7d	TSCmKO	Den	0.873282
Analysis	Genotype	Muscle	Value	Average	sem	ANOVA
CamkIIbP / actinin - 7d	Ctrl	Inn	1.3297	1	0.166478	Interaction	0.6689
CamkIIbP / actinin - 7d	Ctrl	Inn	1.22655			Denervation effect	0.0249
CamkIIbP / actinin - 7d	Ctrl	Inn	0.816333			Genotype effect	<0,0001
CamkIIbP / actinin - 7d	Ctrl	Inn	0.627417
CamkIIbP / actinin - 7d	Ctrl	Den	1.15478	1.23671	0.060379
CamkIIbP / actinin - 7d	Ctrl	Den	1.3533
CamkIIbP / actinin - 7d	Ctrl	Den	1.11251
CamkIIbP / actinin - 7d	Ctrl	Den	1.32623
CamkIIbP / actinin - 7d	TSCmKO	Inn	0.130468	0.192448	0.0368199
CamkIIbP / actinin - 7d	TSCmKO	Inn	0.257876
CamkIIbP / actinin - 7d	TSCmKO	Inn	0.189001
CamkIIbP / actinin - 7d	TSCmKO	Den	0.548114	0.524171	0.0486658
CamkIIbP / actinin - 7d	TSCmKO	Den	0.593901
CamkIIbP / actinin - 7d	TSCmKO	Den	0.430499
Analysis	Genotype	Muscle	Value	Average	sem	ANOVA
CamkIIb / actinin - 7d	Ctrl	Inn	1.39006	1	0.154357	Interaction	0.0813
CamkIIb / actinin - 7d	Ctrl	Inn	1.09534			Denervation effect	0.2555
CamkIIb / actinin - 7d	Ctrl	Inn	0.815918			Genotype effect	0.0011
CamkIIb / actinin - 7d	Ctrl	Inn	0.698685
CamkIIb / actinin - 7d	Ctrl	Den	0.710965	0.677667	0.0611328
CamkIIb / actinin - 7d	Ctrl	Den	0.826069
CamkIIb / actinin - 7d	Ctrl	Den	0.535791
CamkIIb / actinin - 7d	Ctrl	Den	0.637842
CamkIIb / actinin - 7d	TSCmKO	Inn	0.371982	0.336872	0.0367303
CamkIIb / actinin - 7d	TSCmKO	Inn	0.263435
CamkIIb / actinin - 7d	TSCmKO	Inn	0.3752
CamkIIb / actinin - 7d	TSCmKO	Den	0.296468	0.411943	0.0597158
CamkIIb / actinin - 7d	TSCmKO	Den	0.443278
CamkIIb / actinin - 7d	TSCmKO	Den	0.496082
Analysis	Genotype	Muscle	Value	Average	sem	ANOVA
CamkIIbP / CamkIIb - 28d	Ctrl	Inn	0.883601	1	0.118715	Interaction	0.8972
CamkIIbP / CamkIIb - 28d	Ctrl	Inn	0.878983			Denervation effect	0.7852
CamkIIbP / CamkIIb - 28d	Ctrl	Inn	1.23742			Genotype effect	0.0784
CamkIIbP / CamkIIb - 28d	Ctrl	Den	0.743484	0.97249	0.11481
CamkIIbP / CamkIIb - 28d	Ctrl	Den	1.10152
CamkIIbP / CamkIIb - 28d	Ctrl	Den	1.07247
CamkIIbP / CamkIIb - 28d	TSCmKO	Inn	2.03396	1.39828	0.317839
CamkIIbP / CamkIIb - 28d	TSCmKO	Inn	1.08019
CamkIIbP / CamkIIb - 28d	TSCmKO	Inn	1.08069
CamkIIbP / CamkIIb - 28d	TSCmKO	Den	1.47735	1.32137	0.0945256
CamkIIbP / CamkIIb - 28d	TSCmKO	Den	1.33589
CamkIIbP / CamkIIb - 28d	TSCmKO	Den	1.15087
Analysis	Genotype	Muscle	Value	Average	sem	ANOVA
CamkIIbP / actinin - 28d	Ctrl	Inn	1.06742	1	0.109289	Interaction	0.8213
CamkIIbP / actinin - 28d	Ctrl	Inn	0.786226			Denervation effect	0.0139
CamkIIbP / actinin - 28d	Ctrl	Inn	1.14635			Genotype effect	0.1878
CamkIIbP / actinin - 28d	Ctrl	Den	2.41593	1.99531	0.317865
CamkIIbP / actinin - 28d	Ctrl	Den	2.19781
CamkIIbP / actinin - 28d	Ctrl	Den	1.37217
CamkIIbP / actinin - 28d	TSCmKO	Inn	0.328503	0.425884	0.053434
CamkIIbP / actinin - 28d	TSCmKO	Inn	0.436455
CamkIIbP / actinin - 28d	TSCmKO	Inn	0.512695
CamkIIbP / actinin - 28d	TSCmKO	Den	1.75972	1.58131	0.595763
CamkIIbP / actinin - 28d	TSCmKO	Den	0.471841
CamkIIbP / actinin - 28d	TSCmKO	Den	2.51236
Analysis	Genotype	Muscle	Value	Average	sem	ANOVA
CamkIIb / actinin - 28d	Ctrl	Inn	1.1965	1	0.0986752	Interaction	0.7431
CamkIIb / actinin - 28d	Ctrl	Inn	0.885933			Denervation effect	0.0318
CamkIIb / actinin - 28d	Ctrl	Inn	0.917564			Genotype effect	0.0793
CamkIIb / actinin - 28d	Ctrl	Den	3.21845	2.15397	0.570236
CamkIIb / actinin - 28d	Ctrl	Den	1.97621
CamkIIb / actinin - 28d	Ctrl	Den	1.26724
CamkIIb / actinin - 28d	TSCmKO	Inn	0.159967	0.34335	0.0938723
CamkIIb / actinin - 28d	TSCmKO	Inn	0.400196
CamkIIb / actinin - 28d	TSCmKO	Inn	0.469886
CamkIIb / actinin - 28d	TSCmKO	Den	1.17977	1.23059	0.523794
CamkIIb / actinin - 28d	TSCmKO	Den	0.34983
CamkIIb / actinin - 28d	TSCmKO	Den	2.16217
Figure S5h
Analysis	Genotype	Muscle	Value	Average	sem	ANOVA
camk2d - 3d	Ctrl	Inn	0.97709	1	0.0352215	Interaction	0.3219
camk2d - 3d	Ctrl	Inn	0.953766			Denervation effect	0.6679
camk2d - 3d	Ctrl	Inn	1.06914			Genotype effect	0.0342
camk2d - 3d	Ctrl	Den	0.935399	0.912324	0.0214898
camk2d - 3d	Ctrl	Den	0.932188
camk2d - 3d	Ctrl	Den	0.869384
camk2d - 3d	TSCmKO	Inn	1.05876	1.2144	0.243185
camk2d - 3d	TSCmKO	Inn	0.893157
camk2d - 3d	TSCmKO	Inn	1.69128
camk2d - 3d	TSCmKO	Den	1.30491	1.42993	0.14704
camk2d - 3d	TSCmKO	Den	1.26192
camk2d - 3d	TSCmKO	Den	1.72296
Analysis	Genotype	Muscle	Value	Average	sem	ANOVA
camk2g - 3d	Ctrl	Inn	0.972062	1	0.0799464	Interaction	0.9387
camk2g - 3d	Ctrl	Inn	0.877628			Denervation effect	0.9105
camk2g - 3d	Ctrl	Inn	1.15031			Genotype effect	0.1817
camk2g - 3d	Ctrl	Den	0.937859	1.02698	0.0536444
camk2g - 3d	Ctrl	Den	1.12327
camk2g - 3d	Ctrl	Den	1.0198
camk2g - 3d	TSCmKO	Inn	1.05381	1.213	0.157418
camk2g - 3d	TSCmKO	Inn	1.05736
camk2g - 3d	TSCmKO	Inn	1.52783
camk2g - 3d	TSCmKO	Den	1.17264	1.21807	0.205602
camk2g - 3d	TSCmKO	Den	0.886847
camk2g - 3d	TSCmKO	Den	1.59472
Analysis	Genotype	Muscle	Value	Average	sem	ANOVA
camk2b - 3d	Ctrl	Inn	0.821674	1	0.141224	Interaction	0.7335
camk2b - 3d	Ctrl	Inn	0.899474			Denervation effect	0.9859
camk2b - 3d	Ctrl	Inn	1.27885			Genotype effect	0.0002
camk2b - 3d	Ctrl	Den	0.944511	0.965881	0.082388
camk2b - 3d	Ctrl	Den	0.835071
camk2b - 3d	Ctrl	Den	1.11806
camk2b - 3d	TSCmKO	Inn	0.391067	0.355196	0.0395646
camk2b - 3d	TSCmKO	Inn	0.398342
camk2b - 3d	TSCmKO	Inn	0.276178
camk2b - 3d	TSCmKO	Den	0.496424	0.385956	0.0745499
camk2b - 3d	TSCmKO	Den	0.417443
camk2b - 3d	TSCmKO	Den	0.244
Figure S5i
Analysis	Genotype	Muscle	Value	Average	sem	ANOVA
camk2d - 7d	Ctrl	Inn	0.878284	1	0.0618592	Interaction	0.0045
camk2d - 7d	Ctrl	Inn	1.08006			Denervation effect	<0,0001
camk2d - 7d	Ctrl	Inn	1.04166			Genotype effect	0.0008
camk2d - 7d	Ctrl	Den	2.0277	1.75907	0.147837
camk2d - 7d	Ctrl	Den	1.51777
camk2d - 7d	Ctrl	Den	1.73175
camk2d - 7d	TSCmKO	Inn	1.01	1.16872	0.189628
camk2d - 7d	TSCmKO	Inn	1.54638
camk2d - 7d	TSCmKO	Inn	0.949783
camk2d - 7d	TSCmKO	Den	2.85538	2.90376	0.0244021
camk2d - 7d	TSCmKO	Den	2.92237
camk2d - 7d	TSCmKO	Den	2.93353
Analysis	Genotype	Muscle	Value	Average	sem	ANOVA
camk2g - 7d	Ctrl	Inn	0.905748	1	0.0729123	Interaction	0.1968
camk2g - 7d	Ctrl	Inn	0.950762			Denervation effect	0.149
camk2g - 7d	Ctrl	Inn	1.14349			Genotype effect	0.263
camk2g - 7d	Ctrl	Den	0.644683	0.628067	0.014313
camk2g - 7d	Ctrl	Den	0.639946
camk2g - 7d	Ctrl	Den	0.599572
camk2g - 7d	TSCmKO	Inn	1.21498	0.974725	0.221965
camk2g - 7d	TSCmKO	Inn	1.17789
camk2g - 7d	TSCmKO	Inn	0.531311
camk2g - 7d	TSCmKO	Den	0.793168	0.95137	0.0805707
camk2g - 7d	TSCmKO	Den	1.057
camk2g - 7d	TSCmKO	Den	1.00394
Analysis	Genotype	Muscle	Value	Average	sem	ANOVA
camk2b - 7d	Ctrl	Inn	0.845908	1	0.0780085	Interaction	0.0646
camk2b - 7d	Ctrl	Inn	1.09821			Denervation effect	<0,0001
camk2b - 7d	Ctrl	Inn	1.05589			Genotype effect	0.0001
camk2b - 7d	Ctrl	Den	1.59122	1.43838	0.0905327
camk2b - 7d	Ctrl	Den	1.44604
camk2b - 7d	Ctrl	Den	1.27789
camk2b - 7d	TSCmKO	Inn	0.421571	0.423643	0.0403643
camk2b - 7d	TSCmKO	Inn	0.494569
camk2b - 7d	TSCmKO	Inn	0.354789
camk2b - 7d	TSCmKO	Den	1.10287	1.13604	0.0214519
camk2b - 7d	TSCmKO	Den	1.17619
camk2b - 7d	TSCmKO	Den	1.12907

[truncated: 5 more sheets: Figure 6, Figure 7, Figure 8, Figure S8, Figure 9]
